# Supplementary material for: DLGAP5 promotes lung adenocarcinoma growth via upregulating PLK1 and serves as a therapeutic target
Source: J Transl Med. 2024 Feb 27;22:209. doi: 10.1186/s12967-024-04910-8 (PMC10900829; doi:10.1186/s12967-024-04910-8)
Supplement: Supplementary file 1 — Additional file 1: Table S1. Gene Ontology enrichment analysis for DLGAP5-related DEGs. Table S2. KEGG enrichment analysis for DLGAP5-related DEGs. [file 12967_2024_4910_MOESM1_ESM.xlsx]

## Sheet: Supplementary Table 1
Additional Material
Additional Table 1. Gene Ontology enrichment analysis for DLGAP5-related DEGs in TCGA-LUAD cohort.
ONTOLOGY	ID	Description	GeneRatio	BgRatio	P value	P.adjust	qvalue	geneID	Count	Z score
BP	GO:0048285	organelle fission	59/684	493/18800	6.87019e-16	9.05492e-13	8.27316e-13	PRDM9/TEX15/HOXA13/DLGAP5/ANLN/TPX2/NCAPG/TTK/MYBL2/MEIOC/KIF4A/KIF2C/UBE2C/EREG/ASPM/NEK2/KIF18B/KIF14/CDC20/BUB1/TOP2A/NCAPH/CENPE/NDC80/NUF2/ESPL1/KIF23/DMRT1/CDCA5/BUB1B/IL1A/CDCA2/RAD54L/MEIOB/KIF15/TRIP13/CENPF/KIFC1/SGO1/MAD2L1/MKI67/CDCA8/CDC6/SYCP1/CCNB2/CCNB1/SMC1B/CCNE1/RAD51AP1/CDC25C/AURKB/KIF11/PLK1/CHEK1/SHCBP1L/SPAG5/MTFR2/DSCC1/EDN3	59	7.42077
BP	GO:0000280	nuclear division	58/684	446/18800	2.66233e-17	8.23904e-14	7.52773e-14	PRDM9/TEX15/HOXA13/DLGAP5/ANLN/TPX2/NCAPG/TTK/MYBL2/MEIOC/KIF4A/KIF2C/UBE2C/EREG/ASPM/NEK2/KIF18B/KIF14/CDC20/BUB1/TOP2A/NCAPH/CENPE/NDC80/NUF2/ESPL1/KIF23/DMRT1/CDCA5/BUB1B/IL1A/CDCA2/RAD54L/MEIOB/KIF15/TRIP13/CENPF/KIFC1/SGO1/MAD2L1/MKI67/CDCA8/CDC6/SYCP1/CCNB2/CCNB1/SMC1B/CCNE1/RAD51AP1/CDC25C/AURKB/KIF11/PLK1/CHEK1/SHCBP1L/SPAG5/DSCC1/EDN3	58	7.35316
BP	GO:0007059	chromosome segregation	47/684	348/18800	7.36956e-15	7.28481e-12	6.65587e-12	PRDM9/TEX15/DLGAP5/NCAPG/TTK/MEIOC/KIF4A/KIF2C/UBE2C/HJURP/NEK2/KIF18B/KIF14/CDC20/BUB1/TOP2A/NCAPH/SKA1/CENPE/NDC80/NUF2/ESPL1/KIF23/CDCA5/BUB1B/CDCA2/MEIOB/TRIP13/CENPF/KIFC1/SGO1/MAD2L1/MKI67/CDCA8/CDC6/SYCP1/CCNB1/SMC1B/CCNE1/AURKB/SPC25/SKA3/PLK1/KNL1/SPAG5/ESCO2/DSCC1	47	6.85565
BP	GO:0140014	mitotic nuclear division	46/684	293/18800	4.16745e-17	8.23904e-14	7.52773e-14	HOXA13/DLGAP5/ANLN/TPX2/NCAPG/TTK/MYBL2/KIF4A/KIF2C/UBE2C/EREG/NEK2/KIF18B/KIF14/CDC20/BUB1/NCAPH/CENPE/NDC80/NUF2/ESPL1/KIF23/DMRT1/CDCA5/BUB1B/IL1A/CDCA2/KIF15/TRIP13/CENPF/KIFC1/SGO1/MAD2L1/MKI67/CDCA8/CDC6/CCNB1/SMC1B/CDC25C/AURKB/KIF11/PLK1/CHEK1/SPAG5/DSCC1/EDN3	46	6.48745
BP	GO:0098813	nuclear chromosome segregation	42/684	287/18800	1.26107e-14	9.97255e-12	9.11157e-12	PRDM9/TEX15/DLGAP5/NCAPG/TTK/MEIOC/KIF4A/KIF2C/UBE2C/NEK2/KIF18B/KIF14/CDC20/BUB1/TOP2A/NCAPH/CENPE/NDC80/NUF2/ESPL1/KIF23/CDCA5/BUB1B/MEIOB/TRIP13/CENPF/KIFC1/SGO1/MAD2L1/CDCA8/CDC6/SYCP1/CCNB1/SMC1B/CCNE1/AURKB/SPC25/PLK1/KNL1/SPAG5/ESCO2/DSCC1	42	6.48074
CC	GO:0098687	chromosomal region	43/728	366/19594	2.53684e-11	5.30199e-09	4.56631e-09	H4C13/H4C6/H2BC3/NCAPG/CENPA/TTK/KIF2C/H2AC4/HJURP/NEK2/BUB1/TOP2A/SKA1/CENPE/NDC80/BIRC5/NUF2/CDCA5/BUB1B/ORC1/CENPF/SGO1/MAD2L1/CDCA8/CDK1/SYCP1/CCNB1/SMC1B/RAD51AP1/CENPI/AURKB/SPC25/SKA3/H4C1/PLK1/CHEK1/KNL1/TERT/SPAG5/ESCO2/ERCC6L/DSCC1/ZSCAN4	43	6.25244
BP	GO:0007346	regulation of mitotic cell cycle	42/684	478/18800	1.33178e-07	1.69867e-05	1.55201e-05	FOXG1/KCNH5/HMGA2/HOXA13/DLGAP5/ANLN/ASCL1/TTK/MEIOC/E2F7/UBE2C/EREG/NEK2/KIF14/BUB1/CENPE/NDC80/ESPL1/RRM2/DMRT1/CDCA5/BUB1B/IL1A/CDCA2/ORC1/TRIP13/CENPF/CLSPN/MAD2L1/TICRR/MKI67/CDC6/CDK1/CCNB1/GTSE1/CDC25C/AURKB/PLK1/CHEK1/TERT/CDC25A/EDN3	42	6.17213
BP	GO:0044772	mitotic cell cycle phase transition	37/684	440/18800	2.13371e-06	0.000155151	0.000141756	KCNH5/HMGA2/DLGAP5/ANLN/TTK/E2F7/CDKN3/UBE2C/MELK/CCNA2/FOXM1/KIF14/BUB1/CENPE/NDC80/ESPL1/RRM2/CDCA5/BUB1B/ORC1/TRIP13/CENPF/CLSPN/MAD2L1/TICRR/CDC6/CDK1/CCNB2/CCNB1/GTSE1/CCNE1/CDC25C/AURKB/PLK1/CHEK1/TERT/CDC25A	37	6.08276
CC	GO:0000775	chromosome, centromeric region	36/728	227/19594	1.63466e-13	6.83288e-11	5.88478e-11	H4C13/H4C6/NCAPG/CENPA/TTK/KIF2C/H2AC4/HJURP/NEK2/BUB1/TOP2A/SKA1/CENPE/NDC80/BIRC5/NUF2/CDCA5/BUB1B/CENPF/SGO1/MAD2L1/CDCA8/SYCP1/CCNB1/SMC1B/CENPI/AURKB/SPC25/SKA3/H4C1/PLK1/KNL1/SPAG5/ESCO2/ERCC6L/DSCC1	36	6
BP	GO:0000819	sister chromatid segregation	34/684	205/18800	1.11062e-13	6.27343e-11	5.73181e-11	DLGAP5/NCAPG/TTK/KIF4A/KIF2C/UBE2C/NEK2/KIF18B/KIF14/CDC20/BUB1/TOP2A/NCAPH/CENPE/NDC80/NUF2/ESPL1/KIF23/CDCA5/BUB1B/TRIP13/CENPF/KIFC1/SGO1/MAD2L1/CDCA8/CDC6/CCNB1/SMC1B/AURKB/PLK1/SPAG5/ESCO2/DSCC1	34	5.83095
BP	GO:0000070	mitotic sister chromatid segregation	32/684	171/18800	1.81954e-14	1.19907e-11	1.09555e-11	DLGAP5/NCAPG/TTK/KIF4A/KIF2C/UBE2C/NEK2/KIF18B/KIF14/CDC20/BUB1/NCAPH/CENPE/NDC80/NUF2/ESPL1/KIF23/CDCA5/BUB1B/TRIP13/CENPF/KIFC1/SGO1/MAD2L1/CDCA8/CDC6/CCNB1/SMC1B/AURKB/PLK1/SPAG5/DSCC1	32	5.65685
CC	GO:0000793	condensed chromosome	31/728	255/19594	6.94029e-09	5.80208e-07	4.99701e-07	NCAPG/CENPA/TTK/KIF2C/HJURP/FAM9C/NEK2/BUB1/TOP2A/SKA1/CENPE/NDC80/BIRC5/NUF2/BUB1B/CENPF/SGO1/MAD2L1/MKI67/SYCP1/CCNB1/SMC1B/CENPI/AURKB/SPC25/SKA3/PLK1/CHEK1/KNL1/SPAG5/ERCC6L	31	5.56776
BP	GO:0051321	meiotic cell cycle	31/684	266/18800	1.15245e-08	2.1699e-06	1.98256e-06	PRDM9/TEX15/TTK/MEIOC/EREG/FAM9C/EXO1/ASPM/NEK2/CDC20/BUB1/TOP2A/NCAPH/NDC80/NUF2/ESPL1/DMRT1/BUB1B/RAD54L/MEIOB/TRIP13/SGO1/SYCP1/CCNB2/SMC1B/CCNE1/RAD51AP1/CDC25C/PLK1/CDC25A/SHCBP1L	31	5.56776
BP	GO:1901990	regulation of mitotic cell cycle phase transition	31/684	321/18800	8.16527e-07	7.33761e-05	6.70412e-05	KCNH5/HMGA2/DLGAP5/ANLN/TTK/E2F7/UBE2C/KIF14/BUB1/CENPE/NDC80/ESPL1/RRM2/CDCA5/BUB1B/ORC1/TRIP13/CENPF/CLSPN/MAD2L1/TICRR/CDC6/CDK1/CCNB1/GTSE1/CDC25C/AURKB/PLK1/CHEK1/TERT/CDC25A	31	5.56776
CC	GO:0005819	spindle	38/728	402/19594	1.43401e-07	8.56308e-06	7.3749e-06	HEPACAM2/DLGAP5/TPX2/TTK/KIF4A/KIF2C/CKAP2L/ASPM/NEK2/KIF18B/KIF14/CDC20/SKA1/CENPE/BIRC5/ESPL1/KIF23/BUB1B/KIF15/CENPF/KIFC1/SGO1/MAD2L1/CDCA8/CDC6/CDK1/AUNIP/CCNB1/HMMR/AURKB/SKA3/KIF11/PLK1/SHCBP1L/KIF20A/SPAG5/ANKFN1/DNAAF1	38	5.51553
BP	GO:1901987	regulation of cell cycle phase transition	34/684	415/18800	9.61615e-06	0.000559151	0.000510877	KCNH5/HMGA2/DLGAP5/ANLN/TTK/E2F7/UBE2C/KIF14/BUB1/CENPE/NDC80/ESPL1/RRM2/CDCA5/BUB1B/ORC1/TRIP13/CENPF/CLSPN/MAD2L1/TICRR/CDC6/CDK1/CCNB1/GTSE1/CDC45/CDC25C/AURKB/PLK1/CHEK1/TERT/CDC25A/SIX3/SUSD2	34	5.48795
BP	GO:0045787	positive regulation of cell cycle	32/684	329/18800	4.63691e-07	5.23838e-05	4.78613e-05	MAGEA4/FOXG1/PRDM9/HOXA13/DLGAP5/CDK5R2/ASCL1/MEIOC/E2F7/UBE2C/EREG/KIF14/FOSL1/NDC80/ESPL1/KIF23/RRM2/DMRT1/CDCA5/IL1A/MAD2L1/CDC6/CDK1/CCNB1/RAD51AP1/CDC25C/AURKB/CHEK1/TERT/CDC25A/SPAG5/EDN3	32	5.3033
CC	GO:0000779	condensed chromosome, centromeric region	25/728	156/19594	6.79334e-10	9.14996e-08	7.88035e-08	NCAPG/CENPA/TTK/KIF2C/HJURP/NEK2/BUB1/SKA1/CENPE/NDC80/BIRC5/NUF2/BUB1B/CENPF/SGO1/MAD2L1/CCNB1/CENPI/AURKB/SPC25/SKA3/PLK1/KNL1/SPAG5/ERCC6L	25	5.19615
BP	GO:1903046	meiotic cell cycle process	27/684	207/18800	9.27476e-09	1.93013e-06	1.76349e-06	PRDM9/TEX15/TTK/MEIOC/EREG/ASPM/CDC20/BUB1/TOP2A/NCAPH/NDC80/NUF2/ESPL1/DMRT1/BUB1B/RAD54L/MEIOB/TRIP13/SGO1/SYCP1/CCNB2/CCNE1/RAD51AP1/CDC25C/PLK1/CDC25A/SHCBP1L	27	5
BP	GO:0140013	meiotic nuclear division	25/684	188/18800	2.21832e-08	3.5085e-06	3.2056e-06	PRDM9/TEX15/TTK/MEIOC/EREG/ASPM/CDC20/BUB1/TOP2A/NCAPH/NDC80/NUF2/ESPL1/DMRT1/BUB1B/RAD54L/MEIOB/TRIP13/SGO1/SYCP1/CCNB2/CCNE1/RAD51AP1/PLK1/SHCBP1L	25	5
CC	GO:0000776	kinetochore	24/728	146/19594	8.75594e-10	9.14996e-08	7.88035e-08	CENPA/TTK/KIF2C/HJURP/NEK2/BUB1/SKA1/CENPE/NDC80/BIRC5/NUF2/BUB1B/CENPF/SGO1/MAD2L1/CCNB1/CENPI/AURKB/SPC25/SKA3/PLK1/KNL1/SPAG5/ERCC6L	24	4.89898
BP	GO:0007051	spindle organization	24/684	188/18800	9.32681e-08	1.27166e-05	1.16187e-05	DLGAP5/TPX2/TTK/MYBL2/KIF4A/FSD1/ASPM/NEK2/CDC20/CENPE/NDC80/NUF2/ESPL1/KIF23/KIF15/KIFC1/CCNB2/AUNIP/CCNB1/AURKB/SPC25/KIF11/PLK1/SPAG5	24	4.89898
CC	GO:0044815	DNA packaging complex	23/728	198/19594	1.35769e-06	6.30573e-05	5.43077e-05	H4C13/H3C7/H2BC10/H3C2/H2BW1/H4C6/H2BC3/NCAPG/CENPA/H1-5/H2AC4/H3C3/H3C11/H2AC12/H2BC17/NCAPH/NDC80/NUF2/H1-1/SMC1B/SPC25/H4C1/TERT	23	4.79583
CC	GO:0032993	protein-DNA complex	22/728	220/19594	2.55979e-05	0.000891662	0.000767938	H4C13/HOXA11/H3C7/HMGA2/H2BC10/H3C2/H2BW1/H4C6/NKX2-5/H2BC3/CENPA/H1-5/H2AC4/H3C3/H3C11/H2AC12/H2BC17/H1-1/CDC45/H4C1/TERT/GINS1	22	4.69042
BP	GO:0051783	regulation of nuclear division	25/684	139/18800	3.34421e-11	1.46922e-08	1.34238e-08	PRDM9/HOXA13/DLGAP5/TTK/EREG/NEK2/CDC20/BUB1/NDC80/ESPL1/DMRT1/BUB1B/IL1A/CDCA2/TRIP13/CENPF/MAD2L1/MKI67/CCNB1/RAD51AP1/CDC25C/AURKB/PLK1/CHEK1/EDN3	25	4.6
BP	GO:0090068	positive regulation of cell cycle process	25/684	247/18800	4.09407e-06	0.000252937	0.0002311	PRDM9/HOXA13/DLGAP5/E2F7/UBE2C/EREG/KIF14/NDC80/ESPL1/KIF23/RRM2/DMRT1/CDCA5/IL1A/MAD2L1/CDC6/CDK1/CCNB1/RAD51AP1/CDC25C/AURKB/TERT/CDC25A/SPAG5/EDN3	25	4.6
BP	GO:0033044	regulation of chromosome organization	21/684	212/18800	3.27912e-05	0.00164122	0.00149953	DLGAP5/NCAPG/TTK/UBE2C/NEK2/BUB1/TOP2A/NCAPH/CENPE/NDC80/ESPL1/CDCA5/BUB1B/TRIP13/CENPF/MAD2L1/CDC6/CCNB1/AURKB/PLK1/SHCBP1L	21	4.58258
MF	GO:0008017	microtubule binding	24/683	272/18410	8.23554e-05	0.00642372	0.00601411	DPYSL5/KIF1A/DLGAP5/C10orf90/TPX2/KIF4A/KIF2C/FSD1/KIF18B/KIF14/SKA1/CENPE/BIRC5/KIF23/KIF15/CENPF/KIFC1/GTSE1/KIF11/PLK1/KIF20A/SPAG5/NEFM/GAS2L2	24	4.49073
BP	GO:0010948	negative regulation of cell cycle process	24/684	301/18800	0.000287305	0.0089449	0.00817265	HMGA2/TTK/E2F7/NEK2/BUB1/NDC80/ESPL1/DMRT1/BUB1B/ORC1/TRIP13/CENPF/CLSPN/MAD2L1/TICRR/CDC6/CDK1/CCNB1/GTSE1/CDC45/AURKB/PLK1/CHEK1/SUSD2	24	4.49073
BP	GO:0044839	cell cycle G2/M phase transition	20/684	155/18800	9.16705e-07	7.82443e-05	7.1489e-05	KCNH5/HMGA2/MELK/CCNA2/FOXM1/KIF14/NDC80/ORC1/CENPF/CLSPN/TICRR/CDC6/CDK1/CCNB2/CCNB1/CDC25C/AURKB/PLK1/CHEK1/CDC25A	20	4.47214
BP	GO:0065004	protein-DNA complex assembly	20/684	203/18800	5.41556e-05	0.0024014	0.00219407	H4C13/H3C7/H2BC10/H3C2/H2BW1/DLGAP5/H4C6/H2BC3/CENPA/H1-5/H3C3/HJURP/H3C11/H2BC17/CENPE/H1-1/CENPF/CDC45/CENPI/H4C1	20	4.47214
CC	GO:0000228	nuclear chromosome	20/728	228/19594	0.00034793	0.00632325	0.00544586	H4C13/H3C7/HMGA2/H3C2/H4C6/MCM10/H3C3/FAM9C/H3C11/NEK2/TOP2A/BIRC5/ORC1/SYCP1/SMC1B/CDC45/H4C1/PLK1/CHEK1/GINS1	20	4.47214
BP	GO:0045930	negative regulation of mitotic cell cycle	20/684	234/18800	0.000371432	0.011211	0.0102431	HMGA2/TTK/MEIOC/E2F7/BUB1/NDC80/BUB1B/ORC1/TRIP13/CENPF/CLSPN/MAD2L1/TICRR/CDC6/CDK1/CCNB1/GTSE1/AURKB/PLK1/CHEK1	20	4.47214
BP	GO:0071824	protein-DNA complex subunit organization	20/684	237/18800	0.000437786	0.0129111	0.0117964	H4C13/H3C7/H2BC10/H3C2/H2BW1/DLGAP5/H4C6/H2BC3/CENPA/H1-5/H3C3/HJURP/H3C11/H2BC17/CENPE/H1-1/CENPF/CDC45/CENPI/H4C1	20	4.47214
BP	GO:1902850	microtubule cytoskeleton organization involved in mitosis	23/684	151/18800	5.96686e-09	1.47456e-06	1.34725e-06	DLGAP5/TPX2/CENPA/TTK/MYBL2/KIF4A/FSD1/NEK2/CDC20/CENPE/NDC80/NUF2/ESPL1/KIF23/KIF15/KIFC1/MAD2L1/CCNB1/AURKB/SPC25/KIF11/PLK1/ANKFN1	23	4.3788
BP	GO:0007052	mitotic spindle organization	19/684	124/18800	1.13202e-07	1.492e-05	1.36319e-05	DLGAP5/TPX2/TTK/MYBL2/KIF4A/FSD1/NEK2/CDC20/CENPE/NDC80/NUF2/KIF23/KIF15/KIFC1/CCNB1/AURKB/SPC25/KIF11/PLK1	19	4.3589
BP	GO:0000075	cell cycle checkpoint signaling	19/684	170/18800	1.43387e-05	0.000766153	0.000700008	HMGA2/TTK/BUB1/NDC80/BUB1B/ORC1/TRIP13/CENPF/CLSPN/MAD2L1/TICRR/CDC6/CDK1/CCNB1/GTSE1/CDC45/AURKB/PLK1/CHEK1	19	4.3589
BP	GO:1901991	negative regulation of mitotic cell cycle phase transition	19/684	183/18800	4.04347e-05	0.00190332	0.001739	HMGA2/TTK/E2F7/BUB1/NDC80/BUB1B/ORC1/TRIP13/CENPF/CLSPN/MAD2L1/TICRR/CDC6/CDK1/CCNB1/GTSE1/AURKB/PLK1/CHEK1	19	4.3589
CC	GO:0030496	midbody	19/728	203/19594	0.000213434	0.00446076	0.00384181	DEFA5/FOXL2/HEPACAM2/ANLN/KIF4A/ASPM/NEK2/KIF14/CENPE/BIRC5/KIF23/CENPF/CEP55/CDCA8/CDK1/AURKB/PLK1/KIF20A/SPAG5	19	4.3589
BP	GO:0045786	negative regulation of cell cycle	26/684	387/18800	0.00208074	0.043996	0.0401976	HMGA2/TTK/MEIOC/E2F7/NEK2/BUB1/NDC80/ESPL1/DMRT1/BUB1B/ORC1/TRIP13/CENPF/CLSPN/MAD2L1/TICRR/CDC6/CDK1/CCNB1/GTSE1/CDC45/AURKB/PLK1/CHEK1/MYOCD/SUSD2	26	4.31455
BP	GO:0007088	regulation of mitotic nuclear division	22/684	111/18800	7.07983e-11	2.79936e-08	2.55768e-08	HOXA13/DLGAP5/TTK/EREG/NEK2/BUB1/NDC80/ESPL1/DMRT1/BUB1B/IL1A/CDCA2/TRIP13/CENPF/MAD2L1/MKI67/CCNB1/CDC25C/AURKB/PLK1/CHEK1/EDN3	22	4.26401
BP	GO:0051983	regulation of chromosome segregation	18/684	91/18800	3.93436e-09	1.19336e-06	1.09033e-06	DLGAP5/TTK/KIF2C/UBE2C/BUB1/CENPE/NDC80/ESPL1/BUB1B/CDCA2/TRIP13/CENPF/MAD2L1/MKI67/CDC6/CCNB1/AURKB/PLK1	18	4.24264
BP	GO:0051304	chromosome separation	18/684	97/18800	1.14048e-08	2.1699e-06	1.98256e-06	DLGAP5/TTK/UBE2C/BUB1/TOP2A/NCAPH/CENPE/NDC80/ESPL1/BUB1B/MEIOB/TRIP13/CENPF/MAD2L1/CDC6/CCNB1/AURKB/PLK1	18	4.24264
BP	GO:0007093	mitotic cell cycle checkpoint signaling	18/684	130/18800	1.13272e-06	9.14034e-05	8.35121e-05	HMGA2/TTK/BUB1/NDC80/BUB1B/ORC1/TRIP13/CENPF/CLSPN/MAD2L1/TICRR/CDC6/CDK1/CCNB1/GTSE1/AURKB/PLK1/CHEK1	18	4.24264
BP	GO:0061982	meiosis I cell cycle process	18/684	136/18800	2.20422e-06	0.000155634	0.000142197	PRDM9/TEX15/MEIOC/TOP2A/NDC80/ESPL1/DMRT1/RAD54L/MEIOB/TRIP13/SGO1/SYCP1/CCNB2/CCNE1/RAD51AP1/CDC25C/PLK1/CDC25A	18	4.24264
BP	GO:0000086	G2/M transition of mitotic cell cycle	18/684	140/18800	3.35941e-06	0.000217756	0.000198956	KCNH5/HMGA2/MELK/CCNA2/FOXM1/KIF14/ORC1/CENPF/CLSPN/TICRR/CDC6/CDK1/CCNB1/CDC25C/AURKB/PLK1/CHEK1/CDC25A	18	4.24264
CC	GO:0072686	mitotic spindle	18/728	160/19594	2.90053e-05	0.000932632	0.000803224	HEPACAM2/TPX2/CKAP2L/ASPM/KIF18B/SKA1/CENPE/ESPL1/KIF23/KIFC1/MAD2L1/CDC6/CDK1/AURKB/SKA3/KIF11/PLK1/SPAG5	18	4.24264
BP	GO:1901988	negative regulation of cell cycle phase transition	21/684	255/18800	0.00044082	0.0129111	0.0117964	HMGA2/TTK/E2F7/BUB1/NDC80/BUB1B/ORC1/TRIP13/CENPF/CLSPN/MAD2L1/TICRR/CDC6/CDK1/CCNB1/GTSE1/CDC45/AURKB/PLK1/CHEK1/SUSD2	21	4.14614
BP	GO:0008544	epidermis development	27/684	355/18800	0.000264659	0.00843922	0.00771062	CASP14/CALML5/KLK14/KRT81/KRT6A/SPRR2E/S100A7/KRT6B/EREG/GAL/KRT14/SPRR2A/KRT34/SPRR2D/IL1A/LHX2/CERS3/FOXE1/KRT6C/KRT75/KLK5/KRT31/SPRR2B/TGM5/SHH/SPINK5/PLA2G10	27	4.04145
BP	GO:0045132	meiotic chromosome segregation	16/684	96/18800	3.48769e-07	4.05598e-05	3.7058e-05	PRDM9/TEX15/TTK/MEIOC/BUB1/TOP2A/NCAPH/NUF2/ESPL1/BUB1B/MEIOB/TRIP13/SGO1/SYCP1/CCNE1/PLK1	16	4
CC	GO:0000786	nucleosome	16/728	129/19594	2.38951e-05	0.000891662	0.000767938	H4C13/H3C7/H2BC10/H3C2/H2BW1/H4C6/H2BC3/CENPA/H1-5/H2AC4/H3C3/H3C11/H2AC12/H2BC17/H1-1/H4C1	16	4
BP	GO:0007127	meiosis I	16/684	130/18800	2.03305e-05	0.00105772	0.000966403	PRDM9/TEX15/MEIOC/TOP2A/NDC80/ESPL1/DMRT1/RAD54L/MEIOB/TRIP13/SGO1/SYCP1/CCNB2/CCNE1/RAD51AP1/PLK1	16	4
BP	GO:0030071	regulation of mitotic metaphase/anaphase transition	15/684	60/18800	2.5844e-09	8.51559e-07	7.7804e-07	DLGAP5/TTK/UBE2C/BUB1/CENPE/NDC80/ESPL1/BUB1B/TRIP13/CENPF/MAD2L1/CDC6/CCNB1/AURKB/PLK1	15	3.87298
BP	GO:0007091	metaphase/anaphase transition of mitotic cell cycle	15/684	62/18800	4.22536e-09	1.19336e-06	1.09033e-06	DLGAP5/TTK/UBE2C/BUB1/CENPE/NDC80/ESPL1/BUB1B/TRIP13/CENPF/MAD2L1/CDC6/CCNB1/AURKB/PLK1	15	3.87298
BP	GO:1902099	regulation of metaphase/anaphase transition of cell cycle	15/684	63/18800	5.36148e-09	1.41329e-06	1.29127e-06	DLGAP5/TTK/UBE2C/BUB1/CENPE/NDC80/ESPL1/BUB1B/TRIP13/CENPF/MAD2L1/CDC6/CCNB1/AURKB/PLK1	15	3.87298
BP	GO:0010965	regulation of mitotic sister chromatid separation	15/684	65/18800	8.50864e-09	1.86906e-06	1.7077e-06	DLGAP5/TTK/UBE2C/BUB1/CENPE/NDC80/ESPL1/BUB1B/TRIP13/CENPF/MAD2L1/CDC6/CCNB1/AURKB/PLK1	15	3.87298
BP	GO:0044784	metaphase/anaphase transition of cell cycle	15/684	65/18800	8.50864e-09	1.86906e-06	1.7077e-06	DLGAP5/TTK/UBE2C/BUB1/CENPE/NDC80/ESPL1/BUB1B/TRIP13/CENPF/MAD2L1/CDC6/CCNB1/AURKB/PLK1	15	3.87298
BP	GO:0051306	mitotic sister chromatid separation	15/684	68/18800	1.64484e-08	2.82769e-06	2.58357e-06	DLGAP5/TTK/UBE2C/BUB1/CENPE/NDC80/ESPL1/BUB1B/TRIP13/CENPF/MAD2L1/CDC6/CCNB1/AURKB/PLK1	15	3.87298
BP	GO:0033045	regulation of sister chromatid segregation	15/684	72/18800	3.74266e-08	5.48092e-06	5.00772e-06	DLGAP5/TTK/UBE2C/BUB1/CENPE/NDC80/ESPL1/BUB1B/TRIP13/CENPF/MAD2L1/CDC6/CCNB1/AURKB/PLK1	15	3.87298
BP	GO:1905818	regulation of chromosome separation	15/684	72/18800	3.74266e-08	5.48092e-06	5.00772e-06	DLGAP5/TTK/UBE2C/BUB1/CENPE/NDC80/ESPL1/BUB1B/TRIP13/CENPF/MAD2L1/CDC6/CCNB1/AURKB/PLK1	15	3.87298
BP	GO:0010389	regulation of G2/M transition of mitotic cell cycle	15/684	97/18800	2.15815e-06	0.000155151	0.000141756	KCNH5/HMGA2/KIF14/ORC1/CENPF/CLSPN/TICRR/CDC6/CDK1/CCNB1/CDC25C/AURKB/PLK1/CHEK1/CDC25A	15	3.87298
BP	GO:1902749	regulation of cell cycle G2/M phase transition	15/684	108/18800	8.437e-06	0.000505453	0.000461815	KCNH5/HMGA2/KIF14/ORC1/CENPF/CLSPN/TICRR/CDC6/CDK1/CCNB1/CDC25C/AURKB/PLK1/CHEK1/CDC25A	15	3.87298
BP	GO:0051225	spindle assembly	15/684	121/18800	3.36307e-05	0.00166219	0.00151869	TPX2/MYBL2/KIF4A/ASPM/NEK2/CDC20/NDC80/KIF23/KIF15/KIFC1/CCNB2/AURKB/KIF11/PLK1/SPAG5	15	3.87298
BP	GO:0030216	keratinocyte differentiation	15/684	167/18800	0.00117533	0.0276622	0.025274	CASP14/KRT81/KRT6A/SPRR2E/S100A7/KRT6B/EREG/SPRR2A/SPRR2D/IL1A/CERS3/KRT6C/KRT75/KLK5/SPRR2B	15	3.87298
BP	GO:0000910	cytokinesis	15/684	174/18800	0.00177136	0.0384834	0.0351609	SEPTIN14/ANLN/CENPA/KIF4A/E2F7/FSD1/KIF14/ESPL1/KIF23/CEP55/CDC6/AURKB/PLK1/SHCBP1L/KIF20A	15	3.87298
BP	GO:0007292	female gamete generation	18/684	158/18800	1.8448e-05	0.000972577	0.000888609	PRDM9/FOXL2/SOHLH1/TTK/MEIOC/EREG/ASPM/TOP2A/FOSL1/NCAPH/NDC80/DMRT1/MEIOB/TRIP13/SOHLH2/CCNB2/PLK1/IHH	18	3.77124
BP	GO:0051303	establishment of chromosome localization	14/684	81/18800	1.19184e-06	9.30311e-05	8.49992e-05	DLGAP5/MEIOC/KIF2C/KIF14/CENPE/NDC80/NUF2/CDCA5/CENPF/KIFC1/CDCA8/CCNB1/AURKB/SPAG5	14	3.74166
BP	GO:0050000	chromosome localization	14/684	83/18800	1.6166e-06	0.000122924	0.000112311	DLGAP5/MEIOC/KIF2C/KIF14/CENPE/NDC80/NUF2/CDCA5/CENPF/KIFC1/CDCA8/CCNB1/AURKB/SPAG5	14	3.74166
BP	GO:0006334	nucleosome assembly	14/684	126/18800	0.000200076	0.00693949	0.00634037	H4C13/H3C7/H2BC10/H3C2/H2BW1/H4C6/H2BC3/H1-5/H3C3/HJURP/H3C11/H2BC17/H1-1/H4C1	14	3.74166
BP	GO:0034728	nucleosome organization	14/684	159/18800	0.00204014	0.043604	0.0398394	H4C13/H3C7/H2BC10/H3C2/H2BW1/H4C6/H2BC3/H1-5/H3C3/HJURP/H3C11/H2BC17/H1-1/H4C1	14	3.74166
BP	GO:0021543	pallium development	14/684	169/18800	0.0035704	0.0653581	0.0597154	FOXG1/DLX2/IGF2BP1/TBR1/NEUROD1/CDK5R2/CNTNAP2/ASCL1/DLX1/ASPM/KIF14/LHX2/HSD3B1/LHX5	14	3.74166
MF	GO:0042826	histone deacetylase binding	17/683	126/18410	4.16237e-06	0.000649329	0.000607925	MAGEA4/MAGEA9B/MAGEA10/MAGEA11/MAGEA1/MAGEA8/MAGEA2/MAGEA9/MAGEA2B/MAGEA3/MAGEA12/MAGEA6/H1-5/INSM1/CDC20/TOP2A/MYOCD	17	3.63803
CC	GO:0000922	spindle pole	17/728	169/19594	0.00019233	0.00423125	0.00364414	DLGAP5/TPX2/CKAP2L/ASPM/NEK2/CDC20/CENPF/SGO1/MAD2L1/CDC6/AUNIP/CCNB1/AURKB/KIF11/PLK1/SPAG5/DNAAF1	17	3.63803
BP	GO:0051310	metaphase plate congression	13/684	65/18800	5.01337e-07	5.45073e-05	4.98014e-05	MEIOC/KIF2C/KIF14/CENPE/NDC80/NUF2/CDCA5/CENPF/KIFC1/CDCA8/CCNB1/AURKB/SPAG5	13	3.60555
BP	GO:0031424	keratinization	13/684	85/18800	1.15632e-05	0.000653155	0.000596765	CASP14/KRT81/KRT6A/SPRR2E/KRT6B/SPRR2A/SPRR2D/IL1A/CERS3/KRT6C/KRT75/KLK5/SPRR2B	13	3.60555
BP	GO:0022412	cellular process involved in reproduction in multicellular organism	32/684	406/18800	3.74575e-05	0.00180618	0.00165025	LIN28A/SEPTIN14/SPANXB1/CTCFL/TEX15/FOXL2/SOHLH1/TTK/MEIOC/EREG/FAM9C/ASPM/TOP2A/FOSL1/NCAPH/NDC80/DMRT1/MEIOB/TRIP13/MORC1/SYCP1/SOHLH2/CCNB2/PLK1/KNL1/SHCBP1L/IHH/ZBTB16/CATSPERD/ROBO2/CFAP65/FOLR1	32	3.53553
BP	GO:0061351	neural precursor cell proliferation	16/684	143/18800	6.60831e-05	0.00277971	0.00253972	FOXG1/GBX2/LHX1/IGF2BP1/VAX1/ASCL1/MELK/INSM1/ASPM/KIF14/LHX2/NEUROD4/LHX5/PITX3/SIX3/SHH	16	3.5
CC	GO:0005882	intermediate filament	16/728	216/19594	0.00698157	0.0596368	0.0513618	CASP14/KRT81/KRT6A/KRT40/KRT6B/INA/KRT14/KRT34/KRT33A/KRT38/KRT6C/KRT75/KRT37/NEFM/KRT31/LMNTD1	16	3.5
BP	GO:0051784	negative regulation of nuclear division	12/684	55/18800	5.10058e-07	5.45073e-05	4.98014e-05	TTK/BUB1/NDC80/DMRT1/BUB1B/TRIP13/CENPF/MAD2L1/CCNB1/AURKB/PLK1/CHEK1	12	3.4641
BP	GO:2001251	negative regulation of chromosome organization	12/684	89/18800	8.92564e-05	0.00356485	0.00325708	TTK/BUB1/TOP2A/NDC80/ESPL1/BUB1B/TRIP13/CENPF/MAD2L1/CCNB1/AURKB/PLK1	12	3.4641
MF	GO:0015631	tubulin binding	28/683	376/18410	0.000394274	0.0137692	0.0128912	DPYSL5/KIF1A/DLGAP5/C10orf90/TPX2/KIF4A/KIF2C/FSD1/KIF18B/KIF14/SKA1/CENPE/BIRC5/KIF23/KIF15/CENPF/KIFC1/GTSE1/KIF11/PLK1/KIF20A/SPAG5/NEFM/TPPP3/CAV3/GAS2L2/DLEC1/C9orf24	28	3.40168
MF	GO:0046982	protein heterodimerization activity	25/683	332/18410	0.000674505	0.0210445	0.0197026	H4C13/H3C7/H2BC10/SOHLH1/NEUROD1/H3C2/H2BW1/H4C6/H2BC3/CENPA/H2AC4/H3C3/SIM1/H3C11/TOP2A/H2AC12/H2BC17/SOHLH2/TUBB2B/H4C1/SIM2/ATP1A2/NPAS3/ADRA1A/CEACAM8	25	3.4
BP	GO:0045109	intermediate filament organization	15/684	68/18800	1.64484e-08	2.82769e-06	2.58357e-06	KRT81/KRT6A/KRT40/KRT6B/INA/KRT14/KRT34/KRT33A/KRT38/KRT6C/KRT75/KRT37/NEFM/KRT31/SHH	15	3.35659
BP	GO:0045104	intermediate filament cytoskeleton organization	15/684	88/18800	5.9918e-07	6.23463e-05	5.69636e-05	KRT81/KRT6A/KRT40/KRT6B/INA/KRT14/KRT34/KRT33A/KRT38/KRT6C/KRT75/KRT37/NEFM/KRT31/SHH	15	3.35659
BP	GO:0045103	intermediate filament-based process	15/684	89/18800	6.96763e-07	6.57219e-05	6.00478e-05	KRT81/KRT6A/KRT40/KRT6B/INA/KRT14/KRT34/KRT33A/KRT38/KRT6C/KRT75/KRT37/NEFM/KRT31/SHH	15	3.35659
BP	GO:0008608	attachment of spindle microtubules to kinetochore	11/684	37/18800	4.92024e-08	6.94808e-06	6.34822e-06	KIF2C/NEK2/CENPE/NDC80/NUF2/SGO1/CCNB1/AURKB/SPC25/KNL1/SPAG5	11	3.31662
BP	GO:0045839	negative regulation of mitotic nuclear division	11/684	48/18800	9.02793e-07	7.82443e-05	7.1489e-05	TTK/BUB1/NDC80/BUB1B/TRIP13/CENPF/MAD2L1/CCNB1/AURKB/PLK1/CHEK1	11	3.31662
BP	GO:0090307	mitotic spindle assembly	11/684	69/18800	3.64104e-05	0.00177737	0.00162392	TPX2/MYBL2/KIF4A/NEK2/CDC20/KIF23/KIF15/KIFC1/AURKB/KIF11/PLK1	11	3.31662
BP	GO:0070192	chromosome organization involved in meiotic cell cycle	11/684	72/18800	5.466e-05	0.0024014	0.00219407	PRDM9/TEX15/MEIOC/BUB1/NCAPH/BUB1B/MEIOB/TRIP13/SGO1/SYCP1/CCNE1	11	3.31662
BP	GO:0034502	protein localization to chromosome	11/684	93/18800	0.000553403	0.0153018	0.0139807	CENPA/H1-5/TTK/NDC80/CDCA5/CDK1/AURKB/PLK1/KNL1/TERT/ESCO2	11	3.31662
BP	GO:1901992	positive regulation of mitotic cell cycle phase transition	11/684	100/18800	0.00102275	0.0251176	0.0229491	DLGAP5/UBE2C/ESPL1/RRM2/CDCA5/CDC6/CDK1/CCNB1/CDC25C/TERT/CDC25A	11	3.31662
BP	GO:0061640	cytoskeleton-dependent cytokinesis	11/684	100/18800	0.00102275	0.0251176	0.0229491	SEPTIN14/ANLN/CENPA/KIF4A/ESPL1/KIF23/CEP55/AURKB/PLK1/SHCBP1L/KIF20A	11	3.31662
BP	GO:1901989	positive regulation of cell cycle phase transition	11/684	123/18800	0.00526755	0.0842625	0.0769877	DLGAP5/UBE2C/ESPL1/RRM2/CDCA5/CDC6/CDK1/CCNB1/CDC25C/TERT/CDC25A	11	3.31662
BP	GO:0043588	skin development	21/684	296/18800	0.00285432	0.055596	0.0507961	CASP14/KRT81/KRT6A/SPRR2E/S100A7/KRT6B/EREG/GAL/SPRR2A/SPRR2D/IL1A/LHX2/CERS3/FOXE1/KRT6C/KRT75/KLK5/SPRR2B/SHH/SPINK5/PLA2G10	21	3.27327
BP	GO:0007143	female meiotic nuclear division	10/684	33/18800	1.65001e-07	2.0388e-05	1.86278e-05	TTK/MEIOC/EREG/TOP2A/NCAPH/NDC80/MEIOB/TRIP13/CCNB2/PLK1	10	3.16228
BP	GO:0007094	mitotic spindle assembly checkpoint signaling	10/684	38/18800	7.1473e-07	6.57219e-05	6.00478e-05	TTK/BUB1/NDC80/BUB1B/TRIP13/CENPF/MAD2L1/CCNB1/AURKB/PLK1	10	3.16228
BP	GO:0071173	spindle assembly checkpoint signaling	10/684	38/18800	7.1473e-07	6.57219e-05	6.00478e-05	TTK/BUB1/NDC80/BUB1B/TRIP13/CENPF/MAD2L1/CCNB1/AURKB/PLK1	10	3.16228
BP	GO:0071174	mitotic spindle checkpoint signaling	10/684	38/18800	7.1473e-07	6.57219e-05	6.00478e-05	TTK/BUB1/NDC80/BUB1B/TRIP13/CENPF/MAD2L1/CCNB1/AURKB/PLK1	10	3.16228
BP	GO:0031577	spindle checkpoint signaling	10/684	39/18800	9.30066e-07	7.82443e-05	7.1489e-05	TTK/BUB1/NDC80/BUB1B/TRIP13/CENPF/MAD2L1/CCNB1/AURKB/PLK1	10	3.16228
BP	GO:0045841	negative regulation of mitotic metaphase/anaphase transition	10/684	40/18800	1.19995e-06	9.30311e-05	8.49992e-05	TTK/BUB1/NDC80/BUB1B/TRIP13/CENPF/MAD2L1/CCNB1/AURKB/PLK1	10	3.16228
BP	GO:1902100	negative regulation of metaphase/anaphase transition of cell cycle	10/684	42/18800	1.95035e-06	0.000145504	0.000132942	TTK/BUB1/NDC80/BUB1B/TRIP13/CENPF/MAD2L1/CCNB1/AURKB/PLK1	10	3.16228
BP	GO:0033046	negative regulation of sister chromatid segregation	10/684	43/18800	2.45917e-06	0.00016206	0.000148068	TTK/BUB1/NDC80/BUB1B/TRIP13/CENPF/MAD2L1/CCNB1/AURKB/PLK1	10	3.16228
BP	GO:0033048	negative regulation of mitotic sister chromatid segregation	10/684	43/18800	2.45917e-06	0.00016206	0.000148068	TTK/BUB1/NDC80/BUB1B/TRIP13/CENPF/MAD2L1/CCNB1/AURKB/PLK1	10	3.16228
BP	GO:2000816	negative regulation of mitotic sister chromatid separation	10/684	43/18800	2.45917e-06	0.00016206	0.000148068	TTK/BUB1/NDC80/BUB1B/TRIP13/CENPF/MAD2L1/CCNB1/AURKB/PLK1	10	3.16228
BP	GO:0051985	negative regulation of chromosome segregation	10/684	45/18800	3.83145e-06	0.000240469	0.000219708	TTK/BUB1/NDC80/BUB1B/TRIP13/CENPF/MAD2L1/CCNB1/AURKB/PLK1	10	3.16228
BP	GO:1905819	negative regulation of chromosome separation	10/684	45/18800	3.83145e-06	0.000240469	0.000219708	TTK/BUB1/NDC80/BUB1B/TRIP13/CENPF/MAD2L1/CCNB1/AURKB/PLK1	10	3.16228
BP	GO:0033047	regulation of mitotic sister chromatid segregation	10/684	46/18800	4.73753e-06	0.000288187	0.000263307	TTK/BUB1/NDC80/BUB1B/TRIP13/CENPF/MAD2L1/CCNB1/AURKB/PLK1	10	3.16228
BP	GO:0007080	mitotic metaphase plate congression	10/684	51/18800	1.26027e-05	0.000692101	0.000632348	KIF2C/KIF14/CENPE/NDC80/NUF2/CDCA5/KIFC1/CDCA8/CCNB1/AURKB	10	3.16228
BP	GO:0051445	regulation of meiotic cell cycle	10/684	51/18800	1.26027e-05	0.000692101	0.000632348	PRDM9/TTK/MEIOC/ASPM/CDC20/DMRT1/TRIP13/RAD51AP1/CDC25C/CDC25A	10	3.16228
BP	GO:0007062	sister chromatid cohesion	10/684	63/18800	8.51066e-05	0.00343379	0.00313734	CDC20/BUB1/ESPL1/CDCA5/BUB1B/SGO1/SMC1B/PLK1/ESCO2/DSCC1	10	3.16228
BP	GO:0045143	homologous chromosome segregation	10/684	65/18800	0.000111668	0.00428677	0.00391667	PRDM9/TEX15/MEIOC/ESPL1/MEIOB/TRIP13/SGO1/SYCP1/CCNE1/PLK1	10	3.16228
CC	GO:0005876	spindle microtubule	10/728	83/19594	0.000991792	0.0133732	0.0115176	KIF4A/KIF18B/SKA1/CENPE/BIRC5/CDK1/AURKB/SKA3/KIF11/PLK1	10	3.16228
BP	GO:0022037	metencephalon development	10/684	107/18800	0.00561982	0.0885289	0.0808857	GBX2/LHX1/PHOX2A/NEUROD1/PTF1A/CDK5R2/ASCL1/KIF14/LHX5/NLGN4X	10	3.16228
BP	GO:0003002	regionalization	29/684	354/18800	4.30051e-05	0.0020005	0.00182778	HOXD13/HOXD11/FOXG1/RIPPLY2/GBX2/LHX1/HOXA11/OTX2/DLX2/TBR1/NEUROD1/NKX2-5/ASCL1/DLX1/ZIC3/FOXD1/DLL3/LHX2/SP8/SIX3/CER1/HOXD10/FOXN4/SHH/SOX1/IRX1/ZBTB16/ROBO2/DNAAF1	29	3.15682
MF	GO:0005179	hormone activity	17/683	122/18410	2.65569e-06	0.000649329	0.000607925	SPX/INHBE/NTS/GAST/GIP/VGF/GCG/GAL/CALCB/UCN2/NPPB/CSH2/PRL/CGB2/RETNLB/UCN3/EDN3	17	3.15296
BP	GO:0048562	embryonic organ morphogenesis	23/684	294/18800	0.000498252	0.0139723	0.012766	FOXG1/COL2A1/GBX2/LHX1/HOXA11/HMX2/DLX2/ALX1/FOXL2/NEUROD1/NKX2-5/ZIC3/DLX6/HOXA1/FOXE1/FBN2/SIX3/HOXD10/FOXN4/SHH/IHH/DNAAF1/FOLR1	23	3.12772
BP	GO:0032200	telomere organization	13/684	162/18800	0.00636653	0.0953532	0.0871209	H4C13/H3C7/H3C2/H4C6/H3C3/H3C11/EXO1/NEK2/CCNE1/AURKB/H4C1/TERT/ZSCAN4	13	3.05085
BP	GO:0030900	forebrain development	28/684	376/18800	0.000289757	0.00895077	0.00817801	FOXG1/GBX2/LHX1/OTX2/DLX2/IGF2BP1/PCSK1/TBR1/NEUROD1/RAX/CDK5R2/CNTNAP2/ASCL1/DLX1/ASPM/KIF14/NR0B1/LHX2/HSD3B1/LHX5/LHX8/SIX3/SHH/ERBB4/SOX1/CCKAR/ATP1A2/ROBO2	28	3.02372
CC	GO:0005871	kinesin complex	9/728	49/19594	6.95154e-05	0.00181609	0.0015641	KIF1A/KIF2C/KIF18B/KIF14/KIF23/KIF15/KIFC1/KIF11/KIF20A	9	3
BP	GO:0010972	negative regulation of G2/M transition of mitotic cell cycle	9/684	62/18800	0.000382964	0.0113853	0.0104023	HMGA2/ORC1/CLSPN/TICRR/CDC6/CDK1/AURKB/PLK1/CHEK1	9	3
BP	GO:1902750	negative regulation of cell cycle G2/M phase transition	9/684	64/18800	0.000487422	0.0138652	0.0126682	HMGA2/ORC1/CLSPN/TICRR/CDC6/CDK1/AURKB/PLK1/CHEK1	9	3
BP	GO:0044774	mitotic DNA integrity checkpoint signaling	9/684	85/18800	0.00371385	0.0670528	0.0612638	HMGA2/ORC1/CLSPN/TICRR/CDC6/CDK1/GTSE1/PLK1/CHEK1	9	3
BP	GO:0007411	axon guidance	22/684	234/18800	4.77373e-05	0.00216958	0.00198227	DPYSL5/FOXG1/GBX2/LHX1/OTX2/TBR1/VAX1/L1CAM/CDK5R2/EVX1/FOXD1/LHX2/EPHA7/TMEFF1/EPHA6/DSCAM/TUBB2B/UNC5D/SHH/ROBO2/PLA2G10/EDN3	22	2.98481
BP	GO:0097485	neuron projection guidance	22/684	235/18800	5.09078e-05	0.00228738	0.0020899	DPYSL5/FOXG1/GBX2/LHX1/OTX2/TBR1/VAX1/L1CAM/CDK5R2/EVX1/FOXD1/LHX2/EPHA7/TMEFF1/EPHA6/DSCAM/TUBB2B/UNC5D/SHH/ROBO2/PLA2G10/EDN3	22	2.98481
BP	GO:0021761	limbic system development	12/684	108/18800	0.000560237	0.0153832	0.0140551	DLX2/TBR1/NEUROD1/RAX/CDK5R2/CNTNAP2/DLX1/KIF14/NR0B1/HSD3B1/LHX5/ATP1A2	12	2.88675
MF	GO:0048018	receptor ligand activity	35/683	489/18410	0.000168644	0.0105234	0.00985239	SPX/INHBE/NTS/FGF21/FGF5/GAST/GIP/VGF/GCG/FGF4/EREG/GAL/F2/IL36RN/IL1A/EPHA7/IFNK/CALCB/UCN2/FGF12/NPPB/CSH2/CER1/PRL/CGB2/RETNLB/CXCL14/LEFTY2/SHH/FAM3D/UCN3/VEGFD/EDN3/SCGB3A1/REG1A	35	2.87352
MF	GO:0030546	signaling receptor activator activity	35/683	496/18410	0.000221086	0.0114965	0.0107634	SPX/INHBE/NTS/FGF21/FGF5/GAST/GIP/VGF/GCG/FGF4/EREG/GAL/F2/IL36RN/IL1A/EPHA7/IFNK/CALCB/UCN2/FGF12/NPPB/CSH2/CER1/PRL/CGB2/RETNLB/CXCL14/LEFTY2/SHH/FAM3D/UCN3/VEGFD/EDN3/SCGB3A1/REG1A	35	2.87352
BP	GO:0001764	neuron migration	15/684	164/18800	0.000977442	0.0244608	0.022349	SEPTIN14/FOXG1/LHX1/TLX3/VAX1/CDK5R2/ASCL1/EVX1/ASPM/NEUROD4/TUBB2B/UNC5D/SCRT2/SOX1/CCKAR	15	2.84019
BP	GO:0021953	central nervous system neuron differentiation	15/684	169/18800	0.00132517	0.0308219	0.0281609	FOXG1/MDGA2/GBX2/LHX1/PHOX2A/DLX2/TBR1/ASCL1/DLX1/LHX5/LHX8/HOXD10/FOXN4/SHH/SOX1	15	2.84019
BP	GO:0007548	sex differentiation	21/684	281/18800	0.00152528	0.0344627	0.0314874	HOXD13/LHX1/HOXA11/HOXA13/FOXL2/VGF/EREG/ASPM/NR0B1/SPRR2A/DMRT1/IL1A/PTPRN/GREB1L/LHX8/CENPI/NR5A1/SHH/RXFP2/ROBO2/GFRA1	21	2.83683
BP	GO:0044818	mitotic G2/M transition checkpoint	8/684	48/18800	0.000306624	0.0093261	0.00852093	HMGA2/ORC1/CLSPN/TICRR/CDC6/CDK1/PLK1/CHEK1	8	2.82843
BP	GO:0051438	regulation of ubiquitin-protein transferase activity	8/684	56/18800	0.000894288	0.0231112	0.0211159	MAGEA2/MAGEA2B/MAGEC2/UBE2C/CDC20/BUB1B/MAD2L1/PLK1	8	2.82843
BP	GO:0000281	mitotic cytokinesis	8/684	71/18800	0.00416264	0.0744754	0.0680456	ANLN/CENPA/KIF4A/ESPL1/KIF23/CEP55/PLK1/KIF20A	8	2.82843
CC	GO:0005874	microtubule	34/728	435/19594	3.94512e-05	0.00109937	0.000946828	TUBA3C/KIF1A/TPX2/KIF4A/KIF2C/FSD1/ASPM/NEK2/KIF18B/KIF14/SKA1/CENPE/BIRC5/KIF23/KIF15/KIFC1/CDK1/GTSE1/AURKB/SKA3/KIF11/TUBB2B/PLK1/KIF20A/SPAG5/TPPP3/DNAI1/GAS2L2/TUBA4B/DYNLRB2/TEKT1/SCTR/DNAH9/DNAI2	34	2.74398
BP	GO:2000177	regulation of neural precursor cell proliferation	11/684	85/18800	0.000251707	0.00829375	0.00757771	FOXG1/LHX1/VAX1/ASCL1/INSM1/ASPM/LHX2/LHX5/PITX3/SIX3/SHH	11	2.7136
BP	GO:0000079	regulation of cyclin-dependent protein serine/threonine kinase activity	11/684	98/18800	0.000863718	0.0226168	0.0206642	CDK5R2/CDKN3/CCNA2/CDC6/CCNB2/CCNB1/CCNE1/CDC25C/PLK1/CDC25A/MYOCD	11	2.7136
BP	GO:1904029	regulation of cyclin-dependent protein kinase activity	11/684	101/18800	0.00111089	0.0266209	0.0243226	CDK5R2/CDKN3/CCNA2/CDC6/CCNB2/CCNB1/CCNE1/CDC25C/PLK1/CDC25A/MYOCD	11	2.7136
BP	GO:0090596	sensory organ morphogenesis	23/684	266/18800	0.000117225	0.00445679	0.00407201	FOXG1/COL2A1/GBX2/LHX1/HMX2/CALB1/FOXL2/PTF1A/GNAT1/DLX6/HOXA1/PITX3/DSCAM/OLFM3/FBN2/SIX3/FOXN4/FOXE3/IHH/SOX1/MEGF11/RS1/HCN1	23	2.71069
BP	GO:0021537	telencephalon development	20/684	247/18800	0.000738937	0.0198759	0.0181599	FOXG1/LHX1/DLX2/IGF2BP1/TBR1/NEUROD1/CDK5R2/CNTNAP2/ASCL1/DLX1/ASPM/KIF14/LHX2/HSD3B1/LHX5/SIX3/SHH/ERBB4/ATP1A2/ROBO2	20	2.68328
CC	GO:0000940	outer kinetochore	7/728	12/19594	6.39237e-08	4.45335e-06	3.83542e-06	SKA1/NDC80/BUB1B/CENPF/CCNB1/SKA3/PLK1	7	2.64575
BP	GO:0006335	DNA replication-dependent chromatin assembly	7/684	32/18800	0.000124405	0.00459718	0.00420028	H4C13/H3C7/H3C2/H4C6/H3C3/H3C11/H4C1	7	2.64575
BP	GO:0034723	DNA replication-dependent chromatin organization	7/684	32/18800	0.000124405	0.00459718	0.00420028	H4C13/H3C7/H3C2/H4C6/H3C3/H3C11/H4C1	7	2.64575
CC	GO:0051233	spindle midzone	7/728	36/19594	0.00030917	0.00596901	0.00514077	KIF18B/KIF14/CENPE/CDCA8/CDC6/AURKB/PLK1	7	2.64575
MF	GO:0030280	structural constituent of skin epidermis	7/683	37/18410	0.000365482	0.0137692	0.0128912	KRT81/KRT6A/SPRR2E/PI3/KRT6B/KRT6C/KRT75	7	2.64575
CC	GO:0001533	cornified envelope	7/728	45/19594	0.00125844	0.0159325	0.0137217	DSG3/SPRR2E/PI3/SPRR2A/SPRR2D/DSC1/SPRR2B	7	2.64575
MF	GO:0070888	E-box binding	7/683	49/18410	0.00207615	0.0479821	0.0449225	NEUROD1/NEUROG2/PTF1A/ASCL1/MYOD1/ARNTL2/SCRT2	7	2.64575
BP	GO:0007129	homologous chromosome pairing at meiosis	7/684	53/18800	0.00294457	0.0570728	0.0521454	PRDM9/TEX15/MEIOC/MEIOB/TRIP13/SYCP1/CCNE1	7	2.64575
BP	GO:0007131	reciprocal meiotic recombination	7/684	57/18800	0.00445823	0.0770128	0.0703639	PRDM9/TOP2A/RAD54L/MEIOB/TRIP13/SYCP1/RAD51AP1	7	2.64575
BP	GO:0140527	reciprocal homologous recombination	7/684	57/18800	0.00445823	0.0770128	0.0703639	PRDM9/TOP2A/RAD54L/MEIOB/TRIP13/SYCP1/RAD51AP1	7	2.64575
BP	GO:0009994	oocyte differentiation	7/684	58/18800	0.00491473	0.0806341	0.0736726	FOXL2/SOHLH1/MEIOC/EREG/DMRT1/TRIP13/SOHLH2	7	2.64575
BP	GO:0035825	homologous recombination	7/684	59/18800	0.0054055	0.0858368	0.078426	PRDM9/TOP2A/RAD54L/MEIOB/TRIP13/SYCP1/RAD51AP1	7	2.64575
BP	GO:0001654	eye development	25/684	379/18800	0.00319354	0.0609122	0.0556533	LHX1/DLX2/CALB1/FOXL2/NEUROD1/VAX1/RAX/PTF1A/GNAT1/DLX1/LHX2/NEUROD4/PITX3/DSCAM/OLFM3/FBN2/SIX3/FOXN4/FOXE3/SHH/IHH/SOX1/MEGF11/RS1/HCN1	25	2.6
BP	GO:0150063	visual system development	25/684	383/18800	0.00365792	0.0663459	0.0606179	LHX1/DLX2/CALB1/FOXL2/NEUROD1/VAX1/RAX/PTF1A/GNAT1/DLX1/LHX2/NEUROD4/PITX3/DSCAM/OLFM3/FBN2/SIX3/FOXN4/FOXE3/SHH/IHH/SOX1/MEGF11/RS1/HCN1	25	2.6
BP	GO:0048880	sensory system development	25/684	389/18800	0.00446028	0.0770128	0.0703639	LHX1/DLX2/CALB1/FOXL2/NEUROD1/VAX1/RAX/PTF1A/GNAT1/DLX1/LHX2/NEUROD4/PITX3/DSCAM/OLFM3/FBN2/SIX3/FOXN4/FOXE3/SHH/IHH/SOX1/MEGF11/RS1/HCN1	25	2.6
BP	GO:0030261	chromosome condensation	10/684	49/18800	8.65493e-06	0.00051077	0.000466673	HMGA2/NCAPG/H1-5/TOP2A/NCAPH/H1-1/CDCA5/CDK1/PLK1/ERN2	10	2.52982
BP	GO:0021872	forebrain generation of neurons	10/684	50/18800	1.04695e-05	0.000599945	0.000548149	FOXG1/GBX2/DLX2/TBR1/ASCL1/DLX1/ASPM/LHX5/LHX8/SOX1	10	2.52982
BP	GO:2000241	regulation of reproductive process	19/684	176/18800	2.34691e-05	0.0011897	0.00108699	HOXD13/TACR3/PRDM9/TTK/MEIOC/ASPM/CDC20/DMRT1/IL1A/TRIP13/RAD51AP1/CDC25C/RNASE10/CDC25A/NR5A1/SHH/EPPIN/SPINK13/PLA2G10	19	2.52357
BP	GO:0045165	cell fate commitment	19/684	266/18800	0.00410906	0.0738509	0.067475	FOXG1/HOXA11/DLX2/HOXA13/TLX3/TBR1/NEUROD1/PTF1A/NKX2-5/ASCL1/DLX1/MYOD1/NEUROD4/HOXD10/FOXN4/SHH/ERBB4/IHH/SOX1	19	2.52357
BP	GO:0044703	multi-organism reproductive process	16/684	205/18800	0.00347234	0.0650302	0.0594158	PSG4/PSG3/PSG6/PSG1/TAC1/KLK14/PSG9/PSG11/GIP/PSG2/PSG5/FOSL1/PRL/TPPP3/IHH/SCGB1A1	16	2.5
BP	GO:0044706	multi-multicellular organism process	16/684	213/18800	0.00502785	0.0821114	0.0750223	PSG4/PSG3/PSG6/PSG1/TAC1/KLK14/PSG9/PSG11/GIP/PSG2/PSG5/FOSL1/PRL/TPPP3/IHH/SCGB1A1	16	2.5
BP	GO:0051383	kinetochore organization	6/684	23/18800	0.000134767	0.00488872	0.00446665	DLGAP5/CENPA/CENPE/NDC80/NUF2/CENPF	6	2.44949
BP	GO:0071459	protein localization to chromosome, centromeric region	6/684	25/18800	0.0002222	0.00750923	0.00686092	CENPA/TTK/NDC80/CDK1/AURKB/KNL1	6	2.44949
BP	GO:0051446	positive regulation of meiotic cell cycle	6/684	26/18800	0.00028004	0.00878791	0.00802921	PRDM9/MEIOC/DMRT1/RAD51AP1/CDC25C/CDC25A	6	2.44949
BP	GO:0034508	centromere complex assembly	6/684	31/18800	0.000767195	0.0204965	0.018727	DLGAP5/CENPA/HJURP/CENPE/CENPF/CENPI	6	2.44949
BP	GO:0051443	positive regulation of ubiquitin-protein transferase activity	6/684	32/18800	0.000915531	0.0235066	0.0214771	MAGEA2/MAGEA2B/MAGEC2/UBE2C/CDC20/PLK1	6	2.44949
BP	GO:0043010	camera-type eye development	24/684	330/18800	0.0010627	0.0259378	0.0236984	LHX1/DLX2/CALB1/FOXL2/NEUROD1/VAX1/RAX/PTF1A/GNAT1/DLX1/LHX2/NEUROD4/PITX3/DSCAM/FBN2/SIX3/FOXN4/FOXE3/SHH/IHH/SOX1/MEGF11/RS1/HCN1	24	2.44949
BP	GO:0007095	mitotic G2 DNA damage checkpoint signaling	6/684	35/18800	0.00149502	0.0341694	0.0312194	HMGA2/CLSPN/TICRR/CDK1/PLK1/CHEK1	6	2.44949
BP	GO:0006270	DNA replication initiation	6/684	38/18800	0.00231861	0.0472566	0.0431767	MCM10/ORC1/TICRR/CDC6/CCNE1/CDC45	6	2.44949
CC	GO:0034707	chloride channel complex	6/728	52/19594	0.0122769	0.0950325	0.0818462	GABRQ/BEST3/GABRA3/GABRA1/GABRG2/GABRR3	6	2.44949
BP	GO:0007389	pattern specification process	39/684	463/18800	1.08636e-06	8.94888e-05	8.17627e-05	HOXD13/HOXD11/FOXG1/RIPPLY2/GBX2/LHX1/HOXA11/OTX2/DLX2/IRX4/TBR1/NEUROD1/RAX/NKX2-5/ASCL1/DLX1/ZIC3/HOXD12/FOXD1/DLL3/LHX2/SP8/SIX3/CER1/HOXD10/FOXN4/SIM2/SHH/DNAI1/ERBB4/IHH/SOX1/IRX1/ZBTB16/CFAP52/ROBO2/DNAAF1/FOLR1/DNAI2	39	2.40192
BP	GO:0051302	regulation of cell division	18/684	186/18800	0.000158077	0.00563096	0.00514481	FGF5/FGF4/E2F7/EREG/FSD1/ASPM/KIF18B/KIF14/KIF23/IL1A/CDC6/AURKB/PLK1/KIF20A/SHH/VEGFD/SUSD2/GKN1	18	2.35702
BP	GO:0021879	forebrain neuron differentiation	9/684	41/18800	1.30603e-05	0.000707403	0.000646329	FOXG1/GBX2/DLX2/TBR1/ASCL1/DLX1/LHX5/LHX8/SOX1	9	2.33333
BP	GO:2000179	positive regulation of neural precursor cell proliferation	9/684	51/18800	8.19686e-05	0.00334128	0.00305281	FOXG1/LHX1/ASCL1/INSM1/ASPM/LHX2/LHX5/PITX3/SHH	9	2.33333
BP	GO:0051785	positive regulation of nuclear division	9/684	59/18800	0.000261338	0.00840106	0.00767576	PRDM9/HOXA13/DLGAP5/EREG/ESPL1/DMRT1/IL1A/RAD51AP1/EDN3	9	2.33333
BP	GO:0009953	dorsal/ventral pattern formation	12/684	92/18800	0.000123546	0.00459718	0.00420028	HOXD11/FOXG1/LHX1/HOXA11/ASCL1/LHX2/SP8/SIX3/CER1/FOXN4/SHH/SOX1	12	2.3094
BP	GO:0044771	meiotic cell cycle phase transition	5/684	12/18800	4.02158e-05	0.00190332	0.001739	TTK/NDC80/CCNB2/CDC25C/CDC25A	5	2.23607
BP	GO:0007144	female meiosis I	5/684	13/18800	6.3395e-05	0.00269531	0.00246261	MEIOC/NDC80/MEIOB/TRIP13/CCNB2	5	2.23607
BP	GO:0051315	attachment of mitotic spindle microtubules to kinetochore	5/684	15/18800	0.000139213	0.00500406	0.00457204	KIF2C/CENPE/NDC80/NUF2/AURKB	5	2.23607
CC	GO:0043505	CENP-A containing nucleosome	5/728	18/19594	0.000399706	0.00668308	0.00575576	H4C13/H4C6/CENPA/H2AC4/H4C1	5	2.23607
CC	GO:0061638	CENP-A containing chromatin	5/728	18/19594	0.000399706	0.00668308	0.00575576	H4C13/H4C6/CENPA/H2AC4/H4C1	5	2.23607
CC	GO:0034506	chromosome, centromeric core domain	5/728	19/19594	0.000525968	0.00785196	0.00676245	H4C13/H4C6/CENPA/H2AC4/H4C1	5	2.23607
CC	GO:1902711	GABA-A receptor complex	5/728	19/19594	0.000525968	0.00785196	0.00676245	GABRQ/GABRA3/GABRA1/GABRG2/GABRR3	5	2.23607
BP	GO:0000076	DNA replication checkpoint signaling	5/684	17/18800	0.000270003	0.00854074	0.00780337	ORC1/CLSPN/TICRR/CDC6/CDC45	5	2.23607
CC	GO:1902710	GABA receptor complex	5/728	21/19594	0.000865415	0.0120581	0.010385	GABRQ/GABRA3/GABRA1/GABRG2/GABRR3	5	2.23607
MF	GO:0008574	plus-end-directed microtubule motor activity	5/683	17/18410	0.000295498	0.0135651	0.0127001	KIF1A/KIF18B/KIF14/CENPE/KIF11	5	2.23607
BP	GO:0034501	protein localization to kinetochore	5/684	19/18800	0.000477603	0.0137843	0.0125942	TTK/NDC80/CDK1/AURKB/KNL1	5	2.23607
BP	GO:1903083	protein localization to condensed chromosome	5/684	19/18800	0.000477603	0.0137843	0.0125942	TTK/NDC80/CDK1/AURKB/KNL1	5	2.23607
MF	GO:0004890	GABA-A receptor activity	5/683	19/18410	0.000522076	0.0171461	0.0160528	GABRQ/GABRA3/GABRA1/GABRG2/GABRR3	5	2.23607
MF	GO:0016917	GABA receptor activity	5/683	22/18410	0.00107815	0.0292507	0.0273856	GABRQ/GABRA3/GABRA1/GABRG2/GABRR3	5	2.23607
BP	GO:0051307	meiotic chromosome separation	5/684	25/18800	0.00182151	0.0393567	0.0359588	TTK/TOP2A/NCAPH/ESPL1/MEIOB	5	2.23607
BP	GO:0070193	synaptonemal complex organization	5/684	26/18800	0.00218853	0.0455125	0.0415831	TEX15/MEIOC/TRIP13/SYCP1/PLK1	5	2.23607
BP	GO:0007064	mitotic sister chromatid cohesion	5/684	28/18800	0.00307961	0.0593989	0.0542707	CDC20/CDCA5/SGO1/SMC1B/DSCC1	5	2.23607
BP	GO:0040020	regulation of meiotic nuclear division	5/684	32/18800	0.00559937	0.0885289	0.0808857	PRDM9/CDC20/DMRT1/TRIP13/RAD51AP1	5	2.23607
MF	GO:0005184	neuropeptide hormone activity	5/683	30/18410	0.00456815	0.0950176	0.0889588	SPX/NTS/VGF/GAL/CALCB	5	2.23607
BP	GO:0048736	appendage development	17/684	177/18800	0.000260841	0.00840106	0.00767576	SP9/HOXD13/COL2A1/HOXA11/HOXA13/RAX/FGF4/HOXD12/EVX2/SP8/DLX6/FBN2/HOXD10/SHH/IHH/ZBTB16/RSPO2	17	2.18282
BP	GO:0060173	limb development	17/684	177/18800	0.000260841	0.00840106	0.00767576	SP9/HOXD13/COL2A1/HOXA11/HOXA13/RAX/FGF4/HOXD12/EVX2/SP8/DLX6/FBN2/HOXD10/SHH/IHH/ZBTB16/RSPO2	17	2.18282
MF	GO:0003777	microtubule motor activity	14/683	67/18410	1.29805e-07	8.09983e-05	7.58334e-05	KIF1A/KIF4A/KIF2C/KIF18B/KIF14/CENPE/KIF23/KIF15/KIFC1/KIF11/KIF20A/DYNLRB2/DNAH9/DNAI2	14	2.13809
BP	GO:2000243	positive regulation of reproductive process	11/684	85/18800	0.000251707	0.00829375	0.00757771	TACR3/PRDM9/MEIOC/DMRT1/RAD51AP1/CDC25C/RNASE10/CDC25A/NR5A1/SHH/PLA2G10	11	2.11058
MF	GO:0003774	cytoskeletal motor activity	16/683	111/18410	3.31628e-06	0.000649329	0.000607925	KIF1A/MYO18B/KIF4A/KIF2C/KIF18B/KIF14/CENPE/KIF23/KIF15/KIFC1/KIF11/KIF20A/DNAI1/DYNLRB2/DNAH9/DNAI2	16	2
BP	GO:0035107	appendage morphogenesis	16/684	142/18800	6.06941e-05	0.00260853	0.00238332	SP9/HOXD13/COL2A1/HOXA11/HOXA13/FGF4/HOXD12/EVX2/SP8/DLX6/FBN2/HOXD10/SHH/IHH/ZBTB16/RSPO2	16	2
BP	GO:0035108	limb morphogenesis	16/684	142/18800	6.06941e-05	0.00260853	0.00238332	SP9/HOXD13/COL2A1/HOXA11/HOXA13/FGF4/HOXD12/EVX2/SP8/DLX6/FBN2/HOXD10/SHH/IHH/ZBTB16/RSPO2	16	2
BP	GO:0060041	retina development in camera-type eye	16/684	149/18800	0.000108148	0.00420209	0.00383931	LHX1/DLX2/CALB1/NEUROD1/PTF1A/GNAT1/DLX1/LHX2/NEUROD4/DSCAM/SIX3/FOXN4/IHH/MEGF11/RS1/HCN1	16	2
CC	GO:0005875	microtubule associated complex	16/728	160/19594	0.000314158	0.00596901	0.00514077	KIF1A/KIF2C/KIF18B/KIF14/BIRC5/KIF23/KIF15/KIFC1/CDCA8/AURKB/KIF11/KIF20A/DNAI1/DYNLRB2/DNAH9/DNAI2	16	2
BP	GO:0033314	mitotic DNA replication checkpoint signaling	4/684	10/18800	0.000306083	0.0093261	0.00852093	ORC1/CLSPN/TICRR/CDC6	4	2
BP	GO:0051988	regulation of attachment of spindle microtubules to kinetochore	4/684	13/18800	0.000954979	0.024205	0.0221153	NEK2/CCNB1/AURKB/SPAG5	4	2
BP	GO:0000212	meiotic spindle organization	4/684	15/18800	0.00172034	0.0375813	0.0343367	ASPM/NDC80/ESPL1/CCNB2	4	2
MF	GO:0003688	DNA replication origin binding	4/683	16/18410	0.00239238	0.0533159	0.0499162	MCM10/ORC1/CDC6/CDC45	4	2
CC	GO:0043073	germ cell nucleus	4/728	21/19594	0.00682891	0.0596368	0.0513618	TRIP13/MORC1/SYCP1/LHX8	4	2
BP	GO:0051382	kinetochore assembly	4/684	18/18800	0.00353604	0.0650302	0.0594158	DLGAP5/CENPA/CENPE/CENPF	4	2
BP	GO:0007076	mitotic chromosome condensation	4/684	19/18800	0.00435162	0.0764724	0.0698702	NCAPG/NCAPH/CDCA5/PLK1	4	2
BP	GO:0001657	ureteric bud development	10/684	94/18800	0.0021985	0.0455125	0.0415831	HOXD11/LHX1/HOXA11/CALB1/SIM1/FOXD1/GREB1L/CER1/SHH/ROBO2	10	1.89737
BP	GO:0072163	mesonephric epithelium development	10/684	95/18800	0.00237904	0.0479935	0.04385	HOXD11/LHX1/HOXA11/CALB1/SIM1/FOXD1/GREB1L/CER1/SHH/ROBO2	10	1.89737
BP	GO:0072164	mesonephric tubule development	10/684	95/18800	0.00237904	0.0479935	0.04385	HOXD11/LHX1/HOXA11/CALB1/SIM1/FOXD1/GREB1L/CER1/SHH/ROBO2	10	1.89737
BP	GO:0009954	proximal/distal pattern formation	7/684	34/18800	0.000186656	0.00658961	0.00602069	HOXA11/DLX2/DLX1/SP8/SIX3/HOXD10/IRX1	7	1.88982
BP	GO:0045840	positive regulation of mitotic nuclear division	7/684	44/18800	0.000970356	0.0244381	0.0223283	HOXA13/DLGAP5/EREG/ESPL1/DMRT1/IL1A/EDN3	7	1.88982
BP	GO:0051653	spindle localization	7/684	55/18800	0.00364196	0.0663459	0.0606179	CENPA/ASPM/NDC80/ESPL1/MAD2L1/PLK1/ANKFN1	7	1.88982
BP	GO:0007405	neuroblast proliferation	7/684	61/18800	0.00649607	0.0969263	0.0885582	FOXG1/VAX1/ASCL1/ASPM/NEUROD4/SIX3/SHH	7	1.88982
BP	GO:0048663	neuron fate commitment	12/684	63/18800	2.37686e-06	0.00016206	0.000148068	FOXG1/DLX2/TLX3/TBR1/PTF1A/ASCL1/DLX1/HOXD10/FOXN4/SHH/IHH/SOX1	12	1.73205
BP	GO:0021548	pons development	3/684	10/18800	0.00475072	0.0789258	0.0721118	PHOX2A/CDK5R2/ASCL1	3	1.73205
BP	GO:0021892	cerebral cortex GABAergic interneuron differentiation	3/684	10/18800	0.00475072	0.0789258	0.0721118	DLX2/ASCL1/DLX1	3	1.73205
BP	GO:0045144	meiotic sister chromatid segregation	3/684	10/18800	0.00475072	0.0789258	0.0721118	BUB1/BUB1B/SGO1	3	1.73205
BP	GO:0051177	meiotic sister chromatid cohesion	3/684	10/18800	0.00475072	0.0789258	0.0721118	BUB1/BUB1B/SGO1	3	1.73205
BP	GO:0051231	spindle elongation	3/684	10/18800	0.00475072	0.0789258	0.0721118	KIF4A/KIF23/AURKB	3	1.73205
BP	GO:1901993	regulation of meiotic cell cycle phase transition	3/684	10/18800	0.00475072	0.0789258	0.0721118	TTK/CDC25C/CDC25A	3	1.73205
BP	GO:0072073	kidney epithelium development	12/684	140/18800	0.00513346	0.0831873	0.0760054	HOXD11/LHX1/HOXA11/CALB1/SIM1/FOXD1/EPHA7/GREB1L/CER1/SHH/IRX1/ROBO2	12	1.73205
BP	GO:0003357	noradrenergic neuron differentiation	3/684	11/18800	0.00635705	0.0953532	0.0871209	PHOX2A/ASCL1/INSM1	3	1.73205
BP	GO:0007135	meiosis II	3/684	11/18800	0.00635705	0.0953532	0.0871209	BUB1/BUB1B/SGO1	3	1.73205
BP	GO:0051673	membrane disruption in another organism	3/684	11/18800	0.00635705	0.0953532	0.0871209	DEFA5/RNASE7/DEFA6	3	1.73205
BP	GO:0052697	xenobiotic glucuronidation	3/684	11/18800	0.00635705	0.0953532	0.0871209	UGT1A3/UGT1A7/UGT1A8	3	1.73205
BP	GO:0061983	meiosis II cell cycle process	3/684	11/18800	0.00635705	0.0953532	0.0871209	BUB1/BUB1B/SGO1	3	1.73205
BP	GO:1904668	positive regulation of ubiquitin protein ligase activity	3/684	11/18800	0.00635705	0.0953532	0.0871209	UBE2C/CDC20/PLK1	3	1.73205
BP	GO:0048592	eye morphogenesis	17/684	154/18800	4.69091e-05	0.00215673	0.00197053	LHX1/CALB1/FOXL2/PTF1A/GNAT1/PITX3/DSCAM/OLFM3/FBN2/SIX3/FOXN4/FOXE3/IHH/SOX1/MEGF11/RS1/HCN1	17	1.69775
BP	GO:0021515	cell differentiation in spinal cord	9/684	51/18800	8.19686e-05	0.00334128	0.00305281	MDGA2/LHX1/PHOX2A/ASCL1/LHX5/HOXD10/FOXN4/SHH/SOX1	9	1.66667
BP	GO:0045665	negative regulation of neuron differentiation	9/684	72/18800	0.00116438	0.0275686	0.0251885	FOXG1/DLX2/TLX3/ASCL1/DLX1/ASPM/SIX3/SHH/ZNF536	9	1.66667
BP	GO:0040001	establishment of mitotic spindle localization	6/684	35/18800	0.00149502	0.0341694	0.0312194	CENPA/NDC80/ESPL1/MAD2L1/PLK1/ANKFN1	6	1.63299
CC	GO:0032590	dendrite membrane	6/728	41/19594	0.00381994	0.040942	0.035261	TACR3/SHISA9/GABRA3/GABRA1/GABRG2/GRIA1	6	1.63299
MF	GO:0004252	serine-type endopeptidase activity	19/683	174/18410	2.60362e-05	0.00324932	0.00304213	KLK14/PCSK1/KLK6/CTSV/KLK12/F2/KLK2/TMPRSS11F/TMPRSS15/PRSS3/KLK5/TMPRSS11D/KLK8/CTSH/F11/HP/AZU1/ELANE/PCSK2	19	1.60591
MF	GO:0008236	serine-type peptidase activity	19/683	191/18410	9.34933e-05	0.0064822	0.00606886	KLK14/PCSK1/KLK6/CTSV/KLK12/F2/KLK2/TMPRSS11F/TMPRSS15/PRSS3/KLK5/TMPRSS11D/KLK8/CTSH/F11/HP/AZU1/ELANE/PCSK2	19	1.60591
BP	GO:0003407	neural retina development	14/684	70/18800	1.82797e-07	2.19024e-05	2.00114e-05	LHX1/DLX2/CALB1/NEUROD1/PTF1A/DLX1/NEUROD4/DSCAM/SIX3/FOXN4/IHH/MEGF11/RS1/HCN1	14	1.60357
BP	GO:0030326	embryonic limb morphogenesis	14/684	119/18800	0.0001084	0.00420209	0.00383931	SP9/HOXD13/HOXA11/HOXA13/FGF4/HOXD12/SP8/DLX6/FBN2/HOXD10/SHH/IHH/ZBTB16/RSPO2	14	1.60357
BP	GO:0035113	embryonic appendage morphogenesis	14/684	119/18800	0.0001084	0.00420209	0.00383931	SP9/HOXD13/HOXA11/HOXA13/FGF4/HOXD12/SP8/DLX6/FBN2/HOXD10/SHH/IHH/ZBTB16/RSPO2	14	1.60357
BP	GO:0051781	positive regulation of cell division	11/684	89/18800	0.000377902	0.0113199	0.0103426	FGF5/FGF4/EREG/KIF14/KIF23/IL1A/CDC6/AURKB/SHH/VEGFD/GKN1	11	1.50756
BP	GO:0001823	mesonephros development	11/684	99/18800	0.000940457	0.0239908	0.0219195	HOXD11/LHX1/HOXA11/CALB1/SIM1/FOXD1/GREB1L/CER1/SHH/ZBTB16/ROBO2	11	1.50756
BP	GO:0021517	ventral spinal cord development	8/684	46/18800	0.00022603	0.00757392	0.00692002	MDGA2/LHX1/PHOX2A/ASCL1/HOXD10/FOXN4/SHH/SOX1	8	1.41421
CC	GO:0032589	neuron projection membrane	8/728	58/19594	0.00129594	0.0159325	0.0137217	TACR3/SHISA9/CNTNAP2/GABRA3/GABRA1/GABRG2/GRIA1/ROBO2	8	1.41421
CC	GO:0098982	GABA-ergic synapse	8/728	70/19594	0.00432753	0.0452227	0.0389478	SLITRK1/CALB1/GABRA3/GABRA1/GABRG2/NLGN4X/ERBB4/ADRA1A	8	1.41421
MF	GO:0017171	serine hydrolase activity	20/683	195/18410	3.99982e-05	0.00415981	0.00389456	KLK14/PCSK1/KLK6/CTSV/KLK12/F2/KLK2/TMPRSS11F/TMPRSS15/PRSS3/KLK5/TMPRSS11D/KLK8/CTSH/AADAC/F11/HP/AZU1/ELANE/PCSK2	20	1.34164
BP	GO:0060065	uterus development	5/684	21/18800	0.000786862	0.0207417	0.0189509	LHX1/HOXA11/FOXL2/GREB1L/MYOCD	5	1.34164
BP	GO:0045745	positive regulation of G protein-coupled receptor signaling pathway	5/684	26/18800	0.00218853	0.0455125	0.0415831	KLK14/KLK6/F2/KLK5/GAS2L2	5	1.34164
CC	GO:1990752	microtubule end	5/728	33/19594	0.00699091	0.0596368	0.0513618	KIF2C/ASPM/KIF18B/SPAG5/GAS2L2	5	1.34164
BP	GO:0000132	establishment of mitotic spindle orientation	5/684	30/18800	0.00420618	0.0745795	0.0681407	CENPA/NDC80/MAD2L1/PLK1/ANKFN1	5	1.34164
BP	GO:0010817	regulation of hormone levels	36/684	496/18800	7.0455e-05	0.00293241	0.00267924	PCSK1/FOXL2/NEUROD1/HTR2C/RIMS2/KLK6/GIP/VGF/GCG/UGT1A3/GAL/UGT1A7/FOXD1/PTPRN/HSD3B1/FOXE1/FGA/GALR1/CRABP1/SLC16A1/NR5A1/UGT1A8/DUOXA2/SHH/FAM3D/DUOX1/UGT2B15/UCN3/CCKAR/DUOX2/CRYM/ADH1B/HSD17B6/CASR/EDN3/PCSK2	36	1.33333
BP	GO:0098742	cell-cell adhesion via plasma-membrane adhesion molecules	22/684	279/18800	0.000588489	0.0160475	0.014662	CDH18/SLITRK1/CDH7/DSG3/PSG11/L1CAM/PSG2/PSG5/LGALS7B/CLDN6/DSCAM/DSC1/UNC5D/CDH12/CDHR3/CDH20/ROBO2/CDHR4/CDH16/CLDN2/CLDN18/CEACAM8	22	1.2792
CC	GO:0043679	axon terminus	10/728	113/19594	0.00942235	0.0765917	0.0659642	CPLX2/CALB1/PCSK1/NTS/NTSR1/PTPRN/CALB2/UCN3/CHRM1/CASR	10	1.26491
BP	GO:0001655	urogenital system development	24/684	352/18800	0.00250825	0.050089	0.0457646	LIN28A/HOXD13/HOXD11/LHX1/HOXA11/CALB1/HOXA13/SERPINB7/SIM1/FOXD1/SERPINB5/EPHA7/CENPF/GREB1L/CER1/SHH/ERBB4/CTSH/IRX1/ZBTB16/MYOCD/ROBO2/GFRA1/HMGCS2	24	1.22474
BP	GO:0001763	morphogenesis of a branching structure	17/684	199/18800	0.00100052	0.0248809	0.0227328	HOXD13/HOXD11/GBX2/LHX1/HOXA11/DLX2/HOXA13/RSPO3/FOXD1/EPHA7/GREB1L/CAV3/SHH/CTSH/IHH/RSPO2/CASR	17	1.21268
CC	GO:0099060	integral component of postsynaptic specialization membrane	12/728	77/19594	2.53365e-05	0.000891662	0.000767938	SLITRK1/SHISA9/LRRTM3/GABRA3/EPHA7/CACNG2/GABRG2/NLGN4X/ERBB4/GRIA1/GRIN2A/CHRM1	12	1.1547
CC	GO:0098948	intrinsic component of postsynaptic specialization membrane	12/728	80/19594	3.75218e-05	0.00109937	0.000946828	SLITRK1/SHISA9/LRRTM3/GABRA3/EPHA7/CACNG2/GABRG2/NLGN4X/ERBB4/GRIA1/GRIN2A/CHRM1	12	1.1547
CC	GO:0099634	postsynaptic specialization membrane	12/728	116/19594	0.00127269	0.0159325	0.0137217	SLITRK1/SHISA9/LRRTM3/GABRA3/EPHA7/CACNG2/GABRG2/NLGN4X/ERBB4/GRIA1/GRIN2A/CHRM1	12	1.1547
CC	GO:0045211	postsynaptic membrane	19/728	271/19594	0.006252	0.0596368	0.0513618	SLITRK1/GABRQ/SHISA9/LRRTM3/GABRA3/EPHA7/GABRA1/CACNG2/GABRG2/KCNJ4/GABRR3/NLGN4X/GRM7/ERBB4/GRIA1/GRIN2A/CHRM1/CHRNB3/ADRA1A	19	1.14708
BP	GO:0010842	retina layer formation	7/684	25/18800	2.21792e-05	0.00113891	0.00104059	LHX1/CALB1/PTF1A/DSCAM/FOXN4/MEGF11/RS1	7	1.13389
BP	GO:0061844	antimicrobial humoral immune response mediated by antimicrobial peptide	16/684	79/18800	2.0186e-08	3.32565e-06	3.03853e-06	SPAG11B/DEFA5/KRT6A/H2BC10/S100A7/SPAG11A/F2/RNASE7/KLK5/DEFA6/CXCL14/SPINK5/PLA2G1B/ELANE/REG1A/PGC	16	1
BP	GO:0021534	cell proliferation in hindbrain	4/684	15/18800	0.00172034	0.0375813	0.0343367	GBX2/LHX1/LHX5/SHH	4	1
BP	GO:0021924	cell proliferation in external granule layer	4/684	15/18800	0.00172034	0.0375813	0.0343367	GBX2/LHX1/LHX5/SHH	4	1
BP	GO:0021930	cerebellar granule cell precursor proliferation	4/684	15/18800	0.00172034	0.0375813	0.0343367	GBX2/LHX1/LHX5/SHH	4	1
BP	GO:0031145	anaphase-promoting complex-dependent catabolic process	4/684	18/18800	0.00353604	0.0650302	0.0594158	UBE2C/CDC20/PLK1/ECRG4	4	1
BP	GO:0051782	negative regulation of cell division	4/684	18/18800	0.00353604	0.0650302	0.0594158	E2F7/ASPM/AURKB/SUSD2	4	1
CC	GO:0035371	microtubule plus-end	4/728	23/19594	0.00952816	0.0765917	0.0659642	KIF2C/KIF18B/SPAG5/GAS2L2	4	1
BP	GO:0035902	response to immobilization stress	4/684	20/18800	0.00528506	0.0842625	0.0769877	GAL/NR0B1/PITX3/UCN3	4	1
BP	GO:0052695	cellular glucuronidation	4/684	20/18800	0.00528506	0.0842625	0.0769877	UGT1A3/UGT1A7/UGT1A8/UGT2B15	4	1
BP	GO:0043576	regulation of respiratory gaseous exchange	4/684	21/18800	0.00634345	0.0953532	0.0871209	PHOX2A/TLX3/NTSR1/ATP1A2	4	1
BP	GO:0060993	kidney morphogenesis	9/684	93/18800	0.00672264	0.0999298	0.0913024	HOXD11/LHX1/HOXA11/CALB1/FOXD1/GREB1L/SHH/ERBB4/IRX1	9	1
MF	GO:0004175	endopeptidase activity	29/683	432/18410	0.00160477	0.0400551	0.037501	CASP14/KLK14/PCSK1/KLK6/CTSV/KLK12/MMP20/F2/KLK2/ESPL1/MMP26/TMPRSS11F/TMPRSS15/PRSS3/KLK5/TMPRSS11D/KLK8/CAPN9/SHH/CTSH/NAPSA/ADGB/ADAMTS8/F11/HP/AZU1/ELANE/PGC/PCSK2	29	0.928477
CC	GO:0099055	integral component of postsynaptic membrane	13/728	118/19594	0.000444627	0.00714824	0.00615638	SLITRK1/SHISA9/LRRTM3/GABRA3/EPHA7/CACNG2/GABRG2/NLGN4X/ERBB4/GRIA1/GRIN2A/CHRM1/ADRA1A	13	0.83205
CC	GO:0098936	intrinsic component of postsynaptic membrane	13/728	123/19594	0.000662861	0.00955434	0.00822862	SLITRK1/SHISA9/LRRTM3/GABRA3/EPHA7/CACNG2/GABRG2/NLGN4X/ERBB4/GRIA1/GRIN2A/CHRM1/ADRA1A	13	0.83205
BP	GO:0048593	camera-type eye morphogenesis	13/684	122/18800	0.000502969	0.0140052	0.0127961	LHX1/CALB1/PTF1A/PITX3/DSCAM/SIX3/FOXN4/FOXE3/IHH/SOX1/MEGF11/RS1/HCN1	13	0.83205
CC	GO:0099699	integral component of synaptic membrane	13/728	149/19594	0.00375943	0.040942	0.035261	SLITRK1/SHISA9/LRRTM3/GABRA3/EPHA7/CACNG2/GABRG2/NLGN4X/ERBB4/GRIA1/GRIN2A/CHRM1/ADRA1A	13	0.83205
CC	GO:0099240	intrinsic component of synaptic membrane	13/728	160/19594	0.00682009	0.0596368	0.0513618	SLITRK1/SHISA9/LRRTM3/GABRA3/EPHA7/CACNG2/GABRG2/NLGN4X/ERBB4/GRIA1/GRIN2A/CHRM1/ADRA1A	13	0.83205
MF	GO:0071855	neuropeptide receptor binding	6/683	36/18410	0.00191976	0.0460742	0.0431363	TAC1/NTS/GAL/UCN2/UCN3/EDN3	6	0.816497
MF	GO:0015276	ligand-gated ion channel activity	15/683	145/18410	0.000326083	0.0135651	0.0127001	KCNJ18/GABRQ/GABRA3/GABRA1/GABRG2/KCNJ4/TRPA1/GABRR3/KCNH7/CNGA4/GRIA1/GRIN2A/CHRNB3/HCN1/HTR3C	15	0.774597
MF	GO:0022834	ligand-gated channel activity	15/683	145/18410	0.000326083	0.0135651	0.0127001	KCNJ18/GABRQ/GABRA3/GABRA1/GABRG2/KCNJ4/TRPA1/GABRR3/KCNH7/CNGA4/GRIA1/GRIN2A/CHRNB3/HCN1/HTR3C	15	0.774597
BP	GO:0061138	morphogenesis of a branching epithelium	15/684	185/18800	0.00320428	0.0609122	0.0556533	HOXD13/HOXD11/GBX2/LHX1/HOXA11/HOXA13/RSPO3/FOXD1/GREB1L/CAV3/SHH/CTSH/IHH/RSPO2/CASR	15	0.774597
CC	GO:0034702	ion channel complex	21/728	294/19594	0.00337337	0.03811	0.032822	GABRQ/SHISA9/CNTNAP2/BEST3/GABRA3/GABRA1/CACNG2/GABRG2/OLFM3/KCNJ4/KCNV1/GABRR3/CNGA4/GRIA1/GRIN2A/LRRC52/CHRNB3/CATSPERD/HCN1/HTR3C/CACNA2D2	21	0.654654
BP	GO:0072001	renal system development	21/684	312/18800	0.00523159	0.0842625	0.0769877	LIN28A/HOXD11/LHX1/HOXA11/CALB1/SERPINB7/SIM1/FOXD1/EPHA7/CENPF/GREB1L/CER1/SHH/ERBB4/CTSH/IRX1/ZBTB16/MYOCD/ROBO2/GFRA1/HMGCS2	21	0.654654
BP	GO:0031016	pancreas development	10/684	81/18800	0.000695928	0.0188473	0.0172201	PCSK1/NEUROD1/PTF1A/GIP/ZIC3/INSM1/SHH/IHH/DNAAF1/MSLN	10	0.632456
CC	GO:0098839	postsynaptic density membrane	10/728	89/19594	0.00169986	0.0203012	0.0174843	SLITRK1/SHISA9/LRRTM3/EPHA7/CACNG2/NLGN4X/ERBB4/GRIA1/GRIN2A/CHRM1	10	0.632456
BP	GO:0021936	regulation of cerebellar granule cell precursor proliferation	3/684	10/18800	0.00475072	0.0789258	0.0721118	LHX1/LHX5/SHH	3	0.57735
BP	GO:0060579	ventral spinal cord interneuron fate commitment	3/684	11/18800	0.00635705	0.0953532	0.0871209	ASCL1/FOXN4/SOX1	3	0.57735
BP	GO:0060581	cell fate commitment involved in pattern specification	3/684	11/18800	0.00635705	0.0953532	0.0871209	ASCL1/FOXN4/SOX1	3	0.57735
BP	GO:0002227	innate immune response in mucosa	5/684	27/18800	0.00260659	0.051276	0.0468491	DEFA5/H2BC10/DEFA6/BPIFB1/PLA2G1B	5	0.447214
CC	GO:0016342	catenin complex	5/728	31/19594	0.00531911	0.054229	0.0467044	CDH18/CDH7/CDH12/CDHR3/CDH20	5	0.447214
BP	GO:0051873	killing by host of symbiont cells	5/684	30/18800	0.00420618	0.0745795	0.0681407	DEFA5/KRT6A/F2/AZU1/ELANE	5	0.447214
BP	GO:0021772	olfactory bulb development	5/684	31/18800	0.00486752	0.0801924	0.073269	DLX2/KIF14/LHX2/ERBB4/ROBO2	5	0.447214
BP	GO:0019730	antimicrobial humoral response	26/684	122/18800	2.20333e-13	1.089e-10	9.94977e-11	SPAG11B/DEFA5/KRT6A/H2BC10/S100A7/SPAG11A/PI3/F2/IL36RN/RNASE7/PRSS3/FGA/KLK5/DEFA6/CXCL14/SLPI/DMBT1/WFDC12/SPINK5/WFDC5/SFTPD/AZU1/PLA2G1B/ELANE/REG1A/PGC	26	0.392232
BP	GO:0042742	defense response to bacterium	26/684	364/18800	0.000873867	0.022732	0.0207695	SPAG11B/DEFA5/KRT6A/H2BC10/S100A7/SPAG11A/PI3/VGF/F2/RNASE7/COCH/FGA/KLK5/DEFA6/SLPI/DMBT1/WFDC12/EPPIN/SPINK5/WFDC5/SFTPD/HP/AZU1/PLA2G1B/ELANE/PGC	26	0.392232
CC	GO:0099061	integral component of postsynaptic density membrane	9/728	51/19594	9.63409e-05	0.00236885	0.00204016	SLITRK1/SHISA9/LRRTM3/EPHA7/CACNG2/ERBB4/GRIA1/GRIN2A/CHRM1	9	0.333333
CC	GO:0099146	intrinsic component of postsynaptic density membrane	9/728	54/19594	0.000152485	0.00354104	0.0030497	SLITRK1/SHISA9/LRRTM3/EPHA7/CACNG2/ERBB4/GRIA1/GRIN2A/CHRM1	9	0.333333
BP	GO:0060042	retina morphogenesis in camera-type eye	9/684	57/18800	0.000199601	0.00693949	0.00634037	LHX1/CALB1/PTF1A/DSCAM/FOXN4/IHH/MEGF11/RS1/HCN1	9	0.333333
MF	GO:0005230	extracellular ligand-gated ion channel activity	9/683	73/18410	0.00147105	0.0382472	0.0358084	GABRQ/GABRA3/GABRA1/GABRG2/GABRR3/GRIA1/GRIN2A/CHRNB3/HTR3C	9	0.333333
BP	GO:0001656	metanephros development	9/684	89/18800	0.0050463	0.0821114	0.0750223	LHX1/HOXA11/CALB1/FOXD1/GREB1L/SHH/CTSH/IRX1/ROBO2	9	0.333333
MF	GO:0030594	neurotransmitter receptor activity	11/683	111/18410	0.00277256	0.0596578	0.0558537	GABRQ/HTR2C/GABRA3/GABRA1/GABRG2/GABRR3/GRIA1/GRIN2A/CHRM1/CHRNB3/HTR3C	11	0.301511
BP	GO:0055123	digestive system development	13/684	142/18800	0.00205972	0.0437856	0.0400054	HOXD13/HOXA13/PTF1A/GIP/ASCL1/ZIC3/FOXE1/SHH/IHH/MYOCD/DNAAF1/HMGCS2/CLDN18	13	0.27735
BP	GO:0042445	hormone metabolic process	19/684	230/18800	0.000780666	0.0207165	0.0189279	PCSK1/KLK6/UGT1A3/GAL/UGT1A7/HSD3B1/FOXE1/CRABP1/NR5A1/UGT1A8/DUOXA2/SHH/DUOX1/UGT2B15/DUOX2/CRYM/ADH1B/HSD17B6/PCSK2	19	0.229416
BP	GO:0007188	adenylate cyclase-modulating G protein-coupled receptor signaling pathway	19/684	244/18800	0.00156754	0.0352162	0.0321758	GPR26/RIMS2/GIP/GNAT1/GPR78/GCG/PTH2R/CALCB/UCN2/GALR1/GRM7/UCN3/MC5R/CHRM1/RXFP2/GPR12/SCTR/ADRA1A/CASR	19	0.229416
BP	GO:0006959	humoral immune response	31/684	317/18800	6.22698e-07	6.3132e-05	5.76815e-05	SPAG11B/DEFA5/KRT6A/H2BC10/S100A7/SPAG11A/PI3/EXO1/F2/IL36RN/RNASE7/IFNK/PRSS3/FGA/KLK5/DEFA6/CXCL14/C7/SLPI/DMBT1/FCER2/WFDC12/C6/SPINK5/WFDC5/SFTPD/AZU1/PLA2G1B/ELANE/REG1A/PGC	31	0.179605
BP	GO:0035821	modulation of process of another organism	6/684	25/18800	0.0002222	0.00750923	0.00686092	DEFA5/RNASE7/DEFA6/SLPI/FCER2/REG1A	6	0
BP	GO:0021988	olfactory lobe development	6/684	33/18800	0.00108499	0.0262555	0.0239887	DLX2/KIF14/LHX2/ERBB4/ATP1A2/ROBO2	6	0
BP	GO:0071542	dopaminergic neuron differentiation	6/684	37/18800	0.00201345	0.0432674	0.0395319	PHOX2A/OTX2/PITX3/SHH/VEGFD/RSPO2	6	0
BP	GO:0002385	mucosal immune response	6/684	38/18800	0.00231861	0.0472566	0.0431767	DEFA5/H2BC10/DEFA6/PIGR/BPIFB1/PLA2G1B	6	0
BP	GO:0035136	forelimb morphogenesis	6/684	38/18800	0.00231861	0.0472566	0.0431767	HOXA11/HOXA13/HOXD10/SHH/ZBTB16/RSPO2	6	0
BP	GO:0021513	spinal cord dorsal/ventral patterning	4/684	17/18800	0.00283085	0.0554119	0.0506279	ASCL1/FOXN4/SHH/SOX1	4	0
CC	GO:0098878	neurotransmitter receptor complex	6/728	45/19594	0.00610658	0.0596368	0.0513618	SHISA9/CACNG2/OLFM3/GRIA1/GRIN2A/HTR3C	6	0
BP	GO:0061371	determination of heart left/right asymmetry	8/684	68/18800	0.00317985	0.0609122	0.0556533	NKX2-5/ZIC3/CER1/FOXN4/SHH/IHH/DNAAF1/FOLR1	8	0
BP	GO:0002251	organ or tissue specific immune response	6/684	41/18800	0.00344425	0.0650302	0.0594158	DEFA5/H2BC10/DEFA6/PIGR/BPIFB1/PLA2G1B	6	0
BP	GO:0021511	spinal cord patterning	4/684	19/18800	0.00435162	0.0764724	0.0698702	ASCL1/FOXN4/SHH/SOX1	4	0
BP	GO:0016339	calcium-dependent cell-cell adhesion via plasma membrane cell adhesion molecules	6/684	43/18800	0.00439245	0.0768485	0.0702138	CDH18/CDH7/CDH12/CDHR3/CDH20/CDH16	6	0
BP	GO:0045861	negative regulation of proteolysis	25/684	350/18800	0.001089	0.0262555	0.0239887	TM4SF20/CARD18/SERPINB7/MAGEA3/A2ML1/SERPINB12/PI3/F2/PBK/BIRC5/SERPINB5/ANXA8/SHH/PI16/SLPI/SERPINB10/WFDC12/EPPIN/SPINK5/CPB2/SPINK13/SERPIND1/WFDC5/SMR3B/CST5	25	-0.2
BP	GO:0010951	negative regulation of endopeptidase activity	19/684	251/18800	0.00216531	0.0455125	0.0415831	CARD18/SERPINB7/MAGEA3/A2ML1/SERPINB12/PI3/BIRC5/SERPINB5/ANXA8/SLPI/SERPINB10/WFDC12/EPPIN/SPINK5/SPINK13/SERPIND1/WFDC5/SMR3B/CST5	19	-0.229416
BP	GO:0031638	zymogen activation	9/684	64/18800	0.000487422	0.0138652	0.0126682	KLK2/PRSS3/FGA/MELTF/CTSH/GRIN2A/CPB2/F11/HP	9	-0.333333
BP	GO:0007018	microtubule-based movement	30/684	395/18800	0.000126321	0.00462474	0.00422547	TACR3/KIF1A/DLGAP5/KIF4A/KIF2C/KIF18B/KIF14/CENPE/KIF23/KIF15/KIFC1/KIF11/RNASE10/KIF20A/DNAI1/CFAP73/GAS2L2/CFAP46/DYNLRB2/CFAP52/TCTE1/DNAAF6/EPPIN/CATSPERD/DNAAF1/CFAP65/TEKT1/HOATZ/DNAH9/DNAI2	30	-0.365148
BP	GO:0010466	negative regulation of peptidase activity	20/684	262/18800	0.0015185	0.0344627	0.0314874	CARD18/SERPINB7/MAGEA3/A2ML1/SERPINB12/PI3/BIRC5/SERPINB5/ANXA8/PI16/SLPI/SERPINB10/WFDC12/EPPIN/SPINK5/SPINK13/SERPIND1/WFDC5/SMR3B/CST5	20	-0.447214
BP	GO:0016540	protein autoprocessing	5/684	27/18800	0.00260659	0.051276	0.0468491	PCSK1/KLK6/SHH/IHH/PCSK2	5	-0.447214
BP	GO:0019731	antibacterial humoral response	16/684	60/18800	2.66615e-10	9.5836e-08	8.7562e-08	DEFA5/H2BC10/PI3/RNASE7/FGA/KLK5/DEFA6/SLPI/DMBT1/WFDC12/SPINK5/WFDC5/SFTPD/PLA2G1B/ELANE/PGC	16	-0.5
BP	GO:0015718	monocarboxylic acid transport	12/684	117/18800	0.00114547	0.0272842	0.0249286	ABCC2/UGT1A3/NTSR1/IL1A/SLC16A1/SLC16A12/SLC16A11/PLA2G4F/PLA2G10/PLA2G1B/CASR/SLC10A2	12	-0.57735
BP	GO:0007368	determination of left/right symmetry	12/684	128/18800	0.00247285	0.0496326	0.0453476	RIPPLY2/NKX2-5/ZIC3/CER1/FOXN4/SHH/DNAI1/IHH/CFAP52/DNAAF1/FOLR1/DNAI2	12	-0.57735
CC	GO:0098691	dopaminergic synapse	3/728	11/19594	0.00673975	0.0596368	0.0513618	RAB3B/CHRNB3/ADRA1A	3	-0.57735
BP	GO:0009855	determination of bilateral symmetry	12/684	138/18800	0.00457718	0.0786877	0.0718942	RIPPLY2/NKX2-5/ZIC3/CER1/FOXN4/SHH/DNAI1/IHH/CFAP52/DNAAF1/FOLR1/DNAI2	12	-0.57735
BP	GO:0033079	immature T cell proliferation	3/684	10/18800	0.00475072	0.0789258	0.0721118	IL1A/SHH/IHH	3	-0.57735
BP	GO:0009799	specification of symmetry	12/684	139/18800	0.00484896	0.0801924	0.073269	RIPPLY2/NKX2-5/ZIC3/CER1/FOXN4/SHH/DNAI1/IHH/CFAP52/DNAAF1/FOLR1/DNAI2	12	-0.57735
BP	GO:0002759	regulation of antimicrobial humoral response	3/684	11/18800	0.00635705	0.0953532	0.0871209	KLK5/SPINK5/PGC	3	-0.57735
BP	GO:0070944	neutrophil-mediated killing of bacterium	3/684	11/18800	0.00635705	0.0953532	0.0871209	F2/AZU1/ELANE	3	-0.57735
BP	GO:0007585	respiratory gaseous exchange by respiratory system	10/684	70/18800	0.000210218	0.00722783	0.00660382	PHOX2A/TLX3/NTSR1/TMPRSS11D/SFTPA1/ATP1A2/SFTPB/SFTPD/DNAH9/SFTPC	10	-0.632456
MF	GO:0004866	endopeptidase inhibitor activity	17/683	180/18410	0.000397189	0.0137692	0.0128912	CARD18/SERPINB7/A2ML1/SERPINB12/PI3/BIRC5/SERPINB5/SLPI/SERPINB10/WFDC12/EPPIN/SPINK5/SPINK13/SERPIND1/WFDC5/SMR3B/CST5	17	-0.727607
MF	GO:0061135	endopeptidase regulator activity	17/683	194/18410	0.000931812	0.0276881	0.0259226	CARD18/SERPINB7/A2ML1/SERPINB12/PI3/BIRC5/SERPINB5/SLPI/SERPINB10/WFDC12/EPPIN/SPINK5/SPINK13/SERPIND1/WFDC5/SMR3B/CST5	17	-0.727607
MF	GO:0004867	serine-type endopeptidase inhibitor activity	13/683	98/18410	6.6421e-05	0.00592096	0.00554341	SERPINB7/A2ML1/SERPINB12/PI3/SERPINB5/SLPI/SERPINB10/WFDC12/EPPIN/SPINK5/SPINK13/SERPIND1/WFDC5	13	-0.83205
CC	GO:0031225	anchored component of membrane	13/728	169/19594	0.0105717	0.0833766	0.0718076	MDGA2/RAB3B/GPC2/LYPD3/MELTF/ALPG/PRMT8/ITLN1/CA4/MSLN/GFRA1/FOLR1/CEACAM8	13	-0.83205
MF	GO:0030414	peptidase inhibitor activity	18/683	187/18410	0.000214321	0.0114965	0.0107634	CARD18/SERPINB7/A2ML1/SERPINB12/PI3/BIRC5/SERPINB5/PI16/SLPI/SERPINB10/WFDC12/EPPIN/SPINK5/SPINK13/SERPIND1/WFDC5/SMR3B/CST5	18	-0.942809
BP	GO:0006590	thyroid hormone generation	4/684	21/18800	0.00634345	0.0953532	0.0871209	FOXE1/DUOXA2/DUOX1/DUOX2	4	-1
MF	GO:0042562	hormone binding	9/683	87/18410	0.00492153	0.0990656	0.0927486	PTH2R/UCN2/GALR1/CTSH/MC5R/CCKAR/ATP1A2/CRYM/SCTR	9	-1
MF	GO:0061134	peptidase regulator activity	19/683	230/18410	0.000980822	0.0278197	0.0260457	CARD18/SERPINB7/A2ML1/SERPINB12/PI3/BIRC5/SERPINB5/CTSH/PI16/SLPI/SERPINB10/WFDC12/EPPIN/SPINK5/SPINK13/SERPIND1/WFDC5/SMR3B/CST5	19	-1.14708
BP	GO:0042403	thyroid hormone metabolic process	5/684	27/18800	0.00260659	0.051276	0.0468491	FOXE1/DUOXA2/DUOX1/DUOX2/CRYM	5	-1.34164
CC	GO:0031904	endosome lumen	5/728	35/19594	0.00899853	0.0752277	0.0647894	PRL/CTSH/NAPSA/SFTPB/SFTPC	5	-1.34164
BP	GO:0007586	digestion	13/684	137/18800	0.00149166	0.0341694	0.0312194	NEUROD1/MUC2/UCN2/PRSS3/CAPN9/SLC9A4/UCN3/CHRM1/MUC6/GKN1/CHIA/TFF2/PGC	13	-1.38675
CC	GO:0036157	outer dynein arm	3/728	11/19594	0.00673975	0.0596368	0.0513618	DNAI1/DNAH9/DNAI2	3	-1.73205
CC	GO:0042599	lamellar body	7/728	17/19594	1.33343e-06	6.30573e-05	5.43077e-05	KLK5/SFTPA1/CTSH/NAPSA/SPINK5/SFTPB/SFTPC	7	-1.88982
BP	GO:0001578	microtubule bundle formation	12/684	118/18800	0.00123397	0.0288706	0.0263781	PLK1/KIF20A/TPPP3/DNAI1/CFAP73/GAS2L2/CFAP46/DNAAF6/DNAAF1/CFAP65/HOATZ/DNAI2	12	-2.3094
BP	GO:0060294	cilium movement involved in cell motility	13/684	138/18800	0.00159342	0.0355953	0.0325222	TACR3/RNASE10/DNAI1/GAS2L2/CFAP46/CFAP52/TCTE1/DNAAF6/EPPIN/CATSPERD/CFAP65/TEKT1/HOATZ	13	-2.49615
BP	GO:0001539	cilium or flagellum-dependent cell motility	13/684	151/18800	0.00352676	0.0650302	0.0594158	TACR3/RNASE10/DNAI1/GAS2L2/CFAP46/CFAP52/TCTE1/DNAAF6/EPPIN/CATSPERD/CFAP65/TEKT1/HOATZ	13	-2.49615
BP	GO:0060285	cilium-dependent cell motility	13/684	151/18800	0.00352676	0.0650302	0.0594158	TACR3/RNASE10/DNAI1/GAS2L2/CFAP46/CFAP52/TCTE1/DNAAF6/EPPIN/CATSPERD/CFAP65/TEKT1/HOATZ	13	-2.49615
CC	GO:0005771	multivesicular body	8/728	63/19594	0.00222635	0.0258504	0.0222635	SFTPA1/CTSH/NAPSA/GFRA1/SFTPB/SFTPD/SFTPC/CD300LG	8	-2.82843
BP	GO:0003341	cilium movement	17/684	187/18800	0.00049591	0.0139723	0.012766	TACR3/RNASE10/DNAI1/CFAP73/GAS2L2/CFAP46/CFAP52/TCTE1/DNAAF6/EPPIN/CATSPERD/DNAAF1/CFAP65/TEKT1/HOATZ/DNAH9/DNAI2	17	-3.15296
Abbreviations: GO, Gene Ontology; BP, biological processes; CC, subcellular localizations; MF, molecular functions; DEGs, differentially expressed genes.

## Sheet: Supplementary Table 2
Additional Material
Additional Table 2. KEGG enrichment analysis for DLGAP5-related DEGs in TCGA-LUAD cohort.
ONTOLOGY	ID	Description	GeneRatio	BgRatio	P value	P.adjust	q value	geneID	Count	Z score
KEGG	hsa04110	Cell cycle	19/270	126/8164	2.60332e-08	3.22811e-06	3.05547e-06	TTK/CCNA2/CDC20/BUB1/ESPL1/BUB1B/ORC1/MAD2L1/CDC6/CDK1/CCNB2/CCNB1/SMC1B/CCNE1/CDC45/CDC25C/PLK1/CHEK1/CDC25A	19	4.3589
KEGG	hsa04114	Oocyte meiosis	15/270	131/8164	2.56004e-05	0.00158722	0.00150234	CALML5/SPDYC/CALML3/CDC20/BUB1/ESPL1/SGO1/MAD2L1/CDK1/CCNB2/CCNB1/SMC1B/CCNE1/CDC25C/PLK1	15	3.87298
KEGG	hsa05034	Alcoholism	18/270	187/8164	4.37211e-05	0.00216857	0.00205259	CALML5/H4C13/H3C7/H2BC10/H3C2/H2BW1/GNG4/H2AC14/H4C6/H2BC3/CALML3/H2AC4/H3C3/H3C11/H2AC12/H2BC17/H4C1/GRIN2A	18	3.77124
KEGG	hsa04914	Progesterone-mediated oocyte maturation	10/270	102/8164	0.00193371	0.0532844	0.0504347	SPDYC/CCNA2/BUB1/MAD2L1/CDK1/CCNB2/CCNB1/CDC25C/PLK1/CDC25A	10	3.16228
KEGG	hsa04613	Neutrophil extracellular trap formation	17/270	190/8164	0.000175943	0.00727233	0.0068834	H4C13/H3C7/H2BC10/H3C2/H2BW1/H2AC14/H4C6/H2BC3/H2AC4/H3C3/H3C11/H2AC12/H2BC17/FGA/H4C1/AZU1/ELANE	17	3.15296
KEGG	hsa05150	Staphylococcus aureus infection	9/270	96/8164	0.00434867	0.0980428	0.0927994	DEFA5/KRT40/KRT14/KRT34/KRT33A/KRT38/KRT37/KRT31/DEFA6	9	3
KEGG	hsa04115	p53 signaling pathway	8/270	73/8164	0.00269394	0.0668096	0.0632366	SERPINB5/RRM2/CDK1/CCNB2/CCNB1/GTSE1/CCNE1/CHEK1	8	2.82843
KEGG	hsa04080	Neuroactive ligand-receptor interaction	39/270	362/8164	3.93627e-11	9.76196e-09	9.23988e-09	TAC1/TACR3/SPX/GABRQ/NTS/HTR2C/GPR50/GIP/VGF/GCG/NTSR1/GAL/PTH2R/F2/GABRA3/PATE2/NPFFR2/GABRA1/GABRG2/CALCB/UCN2/CSH2/PRSS3/GALR1/GABRR3/PRL/PTH2/GRM7/GRIA1/GRIN2A/UCN3/MC5R/CHRM1/CCKAR/CHRNB3/RXFP2/SCTR/ADRA1A/EDN3	39	2.40192
KEGG	hsa05322	Systemic lupus erythematosus	18/270	136/8164	4.64446e-07	3.83942e-05	3.63408e-05	H4C13/H3C7/H2BC10/H3C2/H2BW1/H2AC14/H4C6/H2BC3/H2AC4/H3C3/H3C11/H2AC12/H2BC17/H4C1/C7/GRIN2A/C6/ELANE	18	2.35702
KEGG	hsa05202	Transcriptional misregulation in cancer	16/270	193/8164	0.00063925	0.0198167	0.0187569	HOXA11/DEFA5/H3C7/HMGA2/TLX3/H3C2/H3C3/CCNA2/H3C11/SSX1/MYCN/DEFA6/RXRG/ZBTB16/PAX7/ELANE	16	2
KEGG	hsa05033	Nicotine addiction	7/270	40/8164	0.000292554	0.0103648	0.00981047	GABRQ/GABRA3/GABRA1/GABRG2/GABRR3/GRIA1/GRIN2A	7	1.13389
Abbreviations: KEGG, Kyoto Encyclopedia of Genes and Genomes; DEGs, differentially expressed genes.
